# Supplementary material for: An experimentally validated network of nine haematopoietic transcription factors reveals mechanisms of cell state stability
Source: eLife. 2016 Feb 22;5:e11469. doi: 10.7554/eLife.11469 (PMC4798972; doi:10.7554/eLife.11469)
Supplement: Figure 1—source data 1. — DOI: http://dx.doi.org/10.7554/eLife.11469.004 [file elife-11469-fig1-data1.xlsx]

## Sheet: Sheet1
Figure 1-source data 1:
Number of PCR and lacZ positive transgenic embryos (E10.5-11.5) for each regulatory region
gene	regulatory region	PCR+	lacZ+
Erg	+65	7	4
	+75	10	4
	+90	6	3
	+149	9	4
Fli1	promoter	4	1
	+2	7	2
	+32	6	1
Gata2	-93	7	3
	-92	6	1
	-78	9	8
Lyl1	-3	N/A	N/A
	+1	13	4
Meis1	promoter	5	0
	+48	11	5
	+69	11	1
	+93	15	10
Runx1	-328	8	8
	-59	4	4
	-43	8	3
	-42	6	4
	+3	9	4
	+110	8	4
	+181	5	3
	+204	14	9
Total		188	90
