# Supplementary material for: An experimentally validated network of nine haematopoietic transcription factors reveals mechanisms of cell state stability
Source: eLife. 2016 Feb 22;5:e11469. doi: 10.7554/eLife.11469 (PMC4798972; doi:10.7554/eLife.11469)
Supplement: Figure 2—source data 1. — DOI: http://dx.doi.org/10.7554/eLife.11469.014 [file elife-11469-fig2-data1.xlsx]

## Sheet: Heatmap
Figure 2-source data 1:
List of ChIP-Seq samples included in the heatmap in Figure 2b
Heatmap labelling	Cell type	Cell subtype	TF	Series	Sample	Details
SCL_Erythroblast	Erythroid	[PC] Erythroblast	TAL1	GSE18720	GSM464634	TER119- cells from E12.5 FL
PU.1_B-Cells	B-Cells	[PC] B-Cells	PU.1	GSE21512	GSM537989	Splenic B cells were isolated from 6- to 8-week-ol...
PU.1_Erythroid_Progenitor	Erythroid progenitor	[PCL] Erythroid progenitors (ES cell derived)	PU.1	GSE21953	GSM545888 - GSM545891	N/A
GFI1B_HPC7	Multipotent myeloid progenitor	[CL] HPC-7	GFI1B	GSE22178	GSM552235	Multipotent myeloid progenitor cell line derived f...
LYL1_HPC7	Multipotent myeloid progenitor	[CL] HPC-7	LYL1	GSE22178	GSM552238	Multipotent myeloid progenitor cell line derived f...
MEIS1_HPC7	Multipotent myeloid progenitor	[CL] HPC-7	MEIS1	GSE22178	GSM552239	Multipotent myeloid progenitor cell line derived f...
RUNX1_HPC7	Multipotent myeloid progenitor	[CL] HPC-7	RUNX1	GSE22178	GSM552241	Multipotent myeloid progenitor cell line derived f...
PU.1_HPC7	Multipotent myeloid progenitor	[CL] HPC-7	PU.1	GSE22178	GSM552240	Multipotent myeloid progenitor cell line derived f...
TAL1_HPC7	Multipotent myeloid progenitor	[CL] HPC-7	TAL1	GSE22178	GSM552242	Multipotent myeloid progenitor cell line derived f...
GATA2_Erythroid_Progenitor	Erythroid Progenitors	[CL] G1E, beta estradiol and rhBMP4 treated	GATA2	GSE29193	GSM722387
RUNX1_HP_ESCderived	Haematopoietic progenitor	[PCL] VE-cadherin- CD41+ (ES cell derived)	RUNX1	GSE29515	GSM730632	N/A
TAL1_Erythroid_Progenitor	Erythroid	[CL] G1E	TAL1	GSE30142	GSM746555 - GSM746556	Gata1 null erythroid progenitor
RUNX1_HP_EML	Haematopoietic progenitors	[CL] EML lympho-hematopoietic progenitor	RUNX1	GSE31221	GSM773995 - GSM773996	Lin-SCA+CD34+
PU.1_Tcells_FLDN1	T-Cells	[PC] FLDN1	PU.1	GSE31235	GSM774291	E13.5-14 Fetal Liver cells were myeloid depleted. ...
GATA2_MK.Prog	Megakaryocyte Progenitors	[CL] G1ME (Gata1 null)	GATA2	GSE31331	GSM777091	NULL
RUNX1_Megakaryoblastic	Megakaryoblastic cells	[CL] L8057	RUNX1	GSE33653	GSM832315	NULL
RUNX1_Thymocyte	T-Cells	[PC] Thymocyte (Runx1fl/fl)	RUNX1	GSE33653	GSM832321	Runx1 fl/fl
PU.1_BMDM	Macrophages	[PC] Bone Marrow Macrophage	PU.1	GSE38377	GSM940924 - GSM940925	Untreated (day 7 of differentiation)
FLI1_HE	Haemogenic endothelium	[PCL] E14 ES cell derived	FLI1	GSE40235	GSM989023	c-kit+/CD41+/Tie2- wild?type progenitor cells prep...
TAL1_HE	Haemogenic endothelium	[PCL] E14 ES cell derived	TAL1	GSE40235	GSM989024	c-kit+/CD41+/Tie2- wild?type progenitor cells prep...
RUNX1_Megakaryocyte	Megakaryocyte	[PC] Megakaryocytes	RUNX1	GSE45372	GSM1103355	FL cells were derived from E14.5 embryos and cultu...
TAL1_MES_Flk1	ES cells	[PC] Flk1+ mesodermal cells	TAL1	GSE47085	GSM1144547-GSM1144548	cell line: WT J1 mESC, cell type: Flk1+ mesodermal cells...
ERG_Mast	Mast	[PC] Mast cell	ERG	GSE48086	GSM1167576	Bone marrow cells were cultured in the presence of...
FLI1_Mast	Mast	[PC] Mast cell	FLI1	GSE48086	GSM1167577	Bone marrow cells were cultured in the presence of...
MEIS1_Mast	Mast	[PC] Mast cell	MEIS1	GSE48086	GSM1167580	Bone marrow cells were cultured in the presence of...
RUNX1_Mast	Mast	[PC] Mast cell	RUNX1	GSE48086	GSM1167582	Bone marrow cells were cultured in the presence of...
PU.1_Mast	Mast	[PC] Mast cell	PU.1	GSE48086	GSM1167581	Bone marrow cells were cultured in the presence of...
TAL1_Mast	Mast	[PC] Mast cell	TAL1	GSE48086	GSM1167583	Bone marrow cells were cultured in the presence of...
PU.1_dendritic	Dendritic	[PC] Dendritic, LPS treated	PU.1	GSE52773	GSM1288391
GFI1B_J2E	Leukemogenic	[CL] J2E Immature Erythroid	GFI1B	PMID 22158964	PMID 22158964	E14.5 FL
ERG_HPC7	Multipotent myeloid progenitor	[CL] HPC-7	ERG	PMID 20887958	PMID 20887958	Raw data missing.
ERG_416B	Myeloid progenitor	[CL] 416B	ERG	GSE69776	GSM1708650
FLI1_HPC7	Multipotent myeloid progenitor	[CL] HPC-7	FLI1	GSE22178	GSM552233
FLI1_416B	Myeloid progenitor	[CL] 416B	FLI1	GSE69776	GSM1708651
GATA2_HPC7	Multipotent myeloid progenitor	[CL] HPC-7	GATA2	E-MTAB-3954
GATA2_416B	Myeloid progenitor	[CL] 416B	GATA2	GSE69776	GSM1708652
GFI1B_416B	Myeloid progenitor	[CL] 416B	GFI1B	GSE69776	GSM1708653
LYL1_416B	Myeloid progenitor	[CL] 416B	LYL1	GSE69776	GSM1708654
MEIS1_416B	Myeloid progenitor	[CL] 416B	MEIS1	GSE69776	GSM1708655
RUNX1_416B	Myeloid progenitor	[CL] 416B	RUNX1	GSE69776	GSM1708657
PU.1_416B	Myeloid progenitor	[CL] 416B	PU.1	GSE69776	GSM1708656
TAL1_416B	Myeloid progenitor	[CL] 416B	TAL1	GSE69776	GSM1708658
