# Supplementary material for: An experimentally validated network of nine haematopoietic transcription factors reveals mechanisms of cell state stability
Source: eLife. 2016 Feb 22;5:e11469. doi: 10.7554/eLife.11469 (PMC4798972; doi:10.7554/eLife.11469)
Supplement: Figure 3—source data 1. — DOI: http://dx.doi.org/10.7554/eLife.11469.024 [file elife-11469-fig3-data1.xlsx]

## Sheet: Sheet1
Figure 3-source data 1:
List of TF binding sites and the TFs that bind to them
TFBS/motif family	core sequence (IUPAC code)	Corresponding TF
Ebox	CANNTG	LYL1
		TAL1
Ets	GGAW	ERG
		FLI1
		PU.1
Gata	GATA	GATA2
Gfi	AATC	GFI1b
Meis	TGACA	MEIS1
Runt	TGYGGT	RUNX1
