# Supplementary material for: An experimentally validated network of nine haematopoietic transcription factors reveals mechanisms of cell state stability
Source: eLife. 2016 Feb 22;5:e11469. doi: 10.7554/eLife.11469 (PMC4798972; doi:10.7554/eLife.11469)
Supplement: Figure 3—source data 2. — DOI: http://dx.doi.org/10.7554/eLife.11469.025 [file elife-11469-fig3-data2.xlsx]

## Sheet: regulatory regions+TF binding
Figure 3-source data 2:
List of co-ordinates and primer sequences for the regulatory regions analysed in this study
Gene	regulatory region	co-ordinates (mm9)		forward primer	reverse primer	comment
		transgenics	luciferase
Erg	+65	chr16:95,680,783-95,681,511		taactcgagTGGGGATGGTACTCAAGGAG	taaaagcttCCAGCGCAAGAAAAACAAG
	+75	chr16:95,670,819-95,671,393		taaggatccAGCCCTGTCTTGTCTTCTTCA	taagtcgacGCTGGCCTGTCTGTGTATGA
	+85	Wilson et al., 2009, Blood	chr16:95660789-95661092
	+90	chr16:95,656,084-95,656,638	not done	gcataaagatctGAGTCATCTCCCTGGGAACC	taagtcgacTGTGCGGTAGAAAAGTGGAA
	+149	chr16:95,596,365-95,597,067	not done	taaggatccAAAAGGCAGGGAGCACTACA	taagtcgacCCATGGGAAGCAAAGTACCA
Fli1	-15	Beck et al., 2013, Blood	chr9:32363909-32364198	GCGGGATCCCTTCCTGCAGCAGTTAAGCA	AAACAGCTGGGCTTGTGTTTCTAAAGAGAAATGA
	promoter	chr9:32,348,853-32,349,566	not done	taaagatctGTCAGCATCGCCAGGTTATC	taaaagcttACCTCGTAGCCCCTTCAGAT
	+2	chr9:32,346,696-32,347,208	not done	taaggatccTTCCTGCAAGTGCCTACATC	taagtcgacTCAATCTTCCAGAACCTTTGGT
	+12	Pimanda et al., 2007, PNAS	chr9:32,337,304-32,337,534
	+32	chr9:32,316,179-32,316,689	not done	cgataaagatctTGCAGGACTTTAATAGGAGG	taagtcgacCAGTTCAGGGAGGTGAGACC
Gata2	-93	chr6:88056649-88057246		taaggatccCTCTAAAACCAGCCCACTGC	taagtcgacAGGCAAGAGGCTAGGAGGAC
	-92	chr6:88057999-88058490	not done	taaggatccGACTGTGGCTGCATTCTCCT	taagtcgacGCAAACACAATTCTCCGATG
	-83	Moignard et al., 2013, NCB	chr6:88,066,808-88,067,266
	-78	chr6:88,071,600-88,072,290	not done	taaggatccCGTGGTGGGATCAGAGAACT	taagtcgacCAAGGCCCAGAGAAAGACTG
	-3	Pimanda et al., 2007, PNAS	not done
	+3	Wozniak et al., 2007, JBC	chr6:88,152,993-88,153,448
Gfi1b	promoter	Moignard et al., 2013, NCB	chr2:28,477,168-28,477,833
	+13	Moignard et al., 2013, NCB	chr2:28,457,606-28,458,256
	+16	Moignard et al., 2013, NCB	chr2:28,454,613-28,455,565
	+17	Moignard et al., 2013, NCB	chr2:28,453,418-28,454,060
Lyl1	-3	chr8:87,223,658-87,224,185	not done
	promoter	Chan et al., 2007, Blood	chr8:87,225,218-87,225,735
	+1	chr8:87,227,170-87,227,889	not done	taaggatccTTCACATACACCCCAACACA	taagtcgacTCCTGAGCTCTGCGAAGG
Meis1	promoter	chr11:18,918,444-18,920,838	not done	taagctagcTGAAGGAAGCCTCCCTAGTC	taaaagcttCATAAAAGCGCTCTGGTTCC
	+48	chr11:18870045-18870236		GTCGACGCAGCGTCATTGCTGTCATTTTG	GGATCCAGCTCCCAGGCCACTTTGTG
	+69	chr11:18,848,850-18,849,405	not done	taaggatccGGTGTCCATAGCTTGTGTACGA	taagtcgacTACATGGTGAGACGCAAAGC
	+93	chr11:18,824,592-18,825,393	not done	taaggatccATTTCCCTGTTGCCCTTAGA	taagtcgacAGTTATTCTGGGCACGGCTA
	-18	Wilkinson et al. 2014, Dev	not done	taaggatccGGAGGGCTGTGTCAGTCAGA	taagtcgacCTTCTTCCATCCCACAGAGC
	-14	Wilkinson et al. 2014, Dev	chr2:90,922,986-90,923,462	taaggatccGCTTGGGTGCTGGACTTAGA	taagtcgacGACCTTTCCCTTGGGTGAGC
	promoter	Wilkinson et al. 2014, Dev	not done	taaagatctCACCAGAGGGGACTGAGAAG	taaaagcttGCTGAGCTCCAGGTTGGTC
Spi1	-328	chr16:93,152,852-93,153,732	not done			fragment (transgenics) generated from gBlocks
	-322	chr16:93,147,627-93,148,158	not done			genomic repeat
	-59	chr16:92,883,870-92,884,686	chr16:92,883,908-92,884,629
	-43	chr16:92,868,566-92,869,289	not done			fragment (transgenics) generated from gBlocks
	-42	chr16:92,867,258-92,868,232	not done			fragment (transgenics) generated from gBlocks
	promoter P1	Bee et al. 2009 , Blood	not done
	+1	chr16:92,823,753-92,824,698	not done			genomic repeat
	+3	chr16:92,822,328-92,822,863	chr16:92,822,019-92,822,989	gactcgagTTCACTGGTCTGCAGTCTCC	gagtcgacCCCAATGCGTCAGTCATCTT	fragment (luciferase) generated from gBlocks
	+23	Nottingham et al., 2007, Blood; Bee et al. 2009, Blood	chr16:92,801,733-92,802,280			fragment (luciferase) generated from gBlocks
	+23-+24 (1.1kb fragment)	Bee et al, 2010, Blood; Swiers et al., 2013, Nat Commun.	not done
	+110	chr16:92,715,159-92,716,303	chr16:92,715,663-92,716,208	gactcgagTGCACACAAACACACACACC	gagtcgacCTTCTCTCAGCTTGCCCATC	fragment (luciferase) generated from gBlocks
	+181	chr16:92,644,724-92,645,452	not done			fragment (transgenics) generated from gBlocks
	+204 (11kb fragment)	chr16:92,620,915-92,631,936	chr16:92,620,954-92,621,654	gagtcgacGGCATTCTGGGAAAACGTAA	gagtcgacAAAACAACAAGCCGTTCACC
Tal1	-9	Sinclair et al., 1999, Dev Biol	not done
	-4	Gottgens et al., 2004, MCB	as in Gottgens et al., 2004, MCB
	promoter	Sinclair et al., 1999, Dev Biol	not done
	+6	Sanchez et al., 1999, Dev	not done
	+19	Gottgens et al., 2002, EMBO J	chr4:114,748,149-114,748,437
	+40	Gottgens et al., 2010, MCB	chr4:114,768,360-114,769,043
