# Supplementary material for: An experimentally validated network of nine haematopoietic transcription factors reveals mechanisms of cell state stability
Source: eLife. 2016 Feb 22;5:e11469. doi: 10.7554/eLife.11469 (PMC4798972; doi:10.7554/eLife.11469)
Supplement: Figure 5—source data 1. — 1) TAL1 down-regulation (related to Figure 5 d), 2) PU.1 down-regulation (related to Figure 6 a), 3) GFI1B up-regulation (related to Figure 6b) and 4) AML-ETO9a perturbation (related to Figure 6 c) DOI: http://dx.doi.org/10.7554/eLife.11469.047 [file elife-11469-fig5-data1.xlsx]

## Sheet: Scl_downreg_raw
Supplementary Table 5:
Scl down-regulation: raw data
		Transcription factors of interest									housekeeping genes
Cell_type	Name	Erg	Fli1	Gata2	Gfi1b	Lyl1	Meis1	Runx1	Spi1	Tal1	Ubc	Polr2a
siCtrl	Ctr_001	20.3657	19.7089	20.0899	17.5173	16.3167	17.668	19.2649	18.2589	20.499	13.6768	20.0359
siCtrl	Ctr_002	19.1999	16.677	18.392	20.4613	16.77	15.3469	17.2105	17.0109	20.3033	14.3493	18.3766
siCtrl	Ctr_003	19.0725	16.6257	NA	17.8474	17.0157	16.9226	18.5853	18.8607	NA	14.5308	19.7421
siCtrl	Ctr_004	17.2073	17.034	21.6909	19.7618	16.0216	18.0479	17.5227	19.2566	20.5526	14.022	19.0256
siCtrl	Ctr_005	19.1195	18.5913	NA	21.6944	17.7589	17.3575	20.6189	18.967	19.8259	15.6173	20.8108
siCtrl	Ctr_006	18.5869	16.6585	19.4898	16.757	16.6572	14.9414	16.9574	17.7805	20.3894	12.9513	18.5113
siCtrl	Ctr_007	17.6172	19.0188	20.425	18.0734	16.8937	17.7543	19.4324	18.5097	20.4998	14.1764	20.751
siCtrl	Ctr_008	20.1241	18.0829	20.6323	NA	17.6259	17.135	18.3518	18.2216	20.3621	16.0866	21.7318
siCtrl	Ctr_009	18.9367	16.6429	19.6193	18.5393	16.923	15.5778	17.6344	18.9701	19.715	13.2452	19.1787
siCtrl	Ctr_010	16.972	17.0887	19.8877	20.1548	17.2097	16.6761	17.8381	17.7832	NA	14.0226	19.7977
siCtrl	Ctr_011	NA	19.351	19.8186	18.8802	17.7205	17.3212	18.8644	20.35	20.711	15.1395	20.5516
siCtrl	Ctr_012	19.126	18.8226	23.3513	21.9239	19.7272	17.5976	18.8007	18.7932	20.9303	15.8616	22.6081
siCtrl	Ctr_014	18.9559	19.0042	20.8327	20.8196	17.4273	16.6174	17.5636	20.2909	20.0526	14.9662	21.5898
siCtrl	Ctr_015	17.7077	17.9966	20.6653	18.7597	17.8378	16.9211	17.56	17.9146	19.9462	13.7289	20.1782
siCtrl	Ctr_016	17.6112	16.4284	20.4136	18.054	16.3179	14.9474	18.2304	18.6334	20.4198	15.2223	17.7808
siCtrl	Ctr_017	20.8022	18.7296	22.1551	19.9706	16.8975	16.2283	18.7923	18.0533	18.6748	14.4636	18.6312
siCtrl	Ctr_018	20.3908	17.8457	19.6265	21.762	17.1052	17.2003	18.9342	18.9543	19.5901	13.6731	19.4781
siCtrl	Ctr_019	17.4462	15.243	19.5142	19.0441	15.354	16.7583	16.8058	17.0995	19.6493	12.9525	18.427
siCtrl	Ctr_020	16.3358	15.4049	19.9099	NA	16.8163	15.4215	17.9167	17.2625	19.4528	13.8591	16.1044
siCtrl	Ctr_021	17.8203	16.9704	19.2586	16.8533	16.7718	14.6545	17.4828	17.8272	18.0359	14.2501	19.2454
siCtrl	Ctr_022	19.2483	16.0993	18.7742	17.3664	16.4277	15.8607	19.1825	18.4263	20.3617	13.9241	18.4902
siCtrl	Ctr_023	17.7559	17.0936	19.2768	20.5054	18.0795	16.7186	18.2347	17.8847	19.2183	14.8573	20.0465
siCtrl	Ctr_024	20.6299	18.4611	21.7237	19.7889	17.657	16.5287	18.3717	19.2314	NA	14.561	19.4803
siCtrl	Ctr_025	18.4082	16.3023	19.8844	20.524	16.7719	16.0021	17.6907	18.6574	19.2051	14.0996	20.4979
siCtrl	Ctr_026	19.7006	19.5698	20.15	NA	18.6147	16.6936	19.2803	19.849	21.723	15.5484	20.5116
siCtrl	Ctr_027	17.5397	15.5639	19.4561	21.7334	16.4042	15.2916	16.7513	18.1999	18.5442	13.5195	17.1228
siCtrl	Ctr_028	18.2079	16.3101	17.856	16.7472	14.9579	15.1883	17.6234	17.2015	24.2643	12.4628	17.0728
siCtrl	Ctr_029	17.4679	15.4897	18.9923	20.7292	16.3719	16.0862	19.1884	17.9057	20.6546	13.9656	18.0174
siCtrl	Ctr_030	20.0398	16.3389	18.8843	20.4755	15.7342	16.5249	20.9986	17.9283	18.8361	14.611	18.04
siCtrl	Ctr_032	19.0625	16.0517	19.019	18.8799	16.0609	17.0639	16.7546	18.1959	18.326	13.1807	20.1142
siCtrl	Ctr_033	19.5756	17.9793	20.6088	18.5884	16.4485	17.5298	18.6887	18.9227	21.1405	14.6519	20.1875
siCtrl	Ctr_034	20.3504	15.5571	20.7532	18.6594	15.1382	16.4105	16.7244	17.5282	18.842	13.5456	18.053
siCtrl	Ctr_035	19.3973	16.8783	20.4682	20.4873	16.7379	16.2055	19.732	18.2296	NA	14.3504	18.145
siCtrl	Ctr_036	18.6741	15.6716	19.4449	19.9869	17.1427	15.6545	18.4676	17.8181	18.9852	15.5994	18.6211
siCtrl	Ctr_037	21.6698	19.6436	20.3205	18.0064	17.3652	16.8835	18.6636	18.8391	19.4298	13.8168	19.5639
siCtrl	Ctr_038	20.3748	16.0043	19.6846	18.2754	15.6577	16.3887	17.3544	17.1694	17.9361	14.2512	17.7385
siCtrl	Ctr_040	19.4479	15.5023	18.4705	17.9001	15.0639	14.903	17.9683	18.0192	17.8758	12.8352	18.3508
siCtrl	Ctr_041	17.8045	14.8449	18.497	17.3954	15.2431	14.5985	16.8879	17.8206	17.2989	12.8176	17.0819
siCtrl	Ctr_042	19.5693	15.4129	21.521	17.6574	15.0354	15.7871	17.1359	19.2157	18.78	13.2089	18.1112
siCtrl	Ctr_043	19.1346	17.1998	20.1729	18.2379	18.6018	18.6168	NA	18.3449	21.9932	15.0997	19.2976
siCtrl	Ctr_044	17.9222	16.6464	19.9809	19.2609	16.6879	18.9855	18.5225	18.3816	NA	14.9767	21.4594
siTal1	Tal1_001	17.2378	19.505	21.7793	21.3723	17.3678	15.8341	16.7828	18.5466	NA	13.6678	18.4183
siTal1	Tal1_002	17.2952	17.3293	18.8934	19.3357	16.7536	15.9843	17.6519	25.0456	20.1205	15.1383	19.1371
siTal1	Tal1_003	17.8057	16.9961	21.3214	NA	16.3318	17.1465	22.5939	18.7623	NA	15.0311	19.0504
siTal1	Tal1_004	19.3785	17.4627	20.6311	20.9632	17.363	16.482	17.652	18.9287	NA	13.5626	20.2299
siTal1	Tal1_005	18.1718	17.9466	17.6719	NA	16.1518	17.7805	19.8366	18.4406	NA	13.6324	17.8849
siTal1	Tal1_006	16.6277	17.7493	18.744	21.3775	17.245	16.1611	16.8529	17.8499	NA	14.1288	18.8635
siTal1	Tal1_007	19.2522	19.0671	21.7172	19.8858	16.9535	17.8809	17.6686	18.6835	NA	13.6678	20.0177
siTal1	Tal1_008	19.4325	17.2127	20.6532	18.7527	17.0722	16.9818	17.8074	18.8302	21.2256	14.5941	22.4635
siTal1	Tal1_009	20.3468	17.2986	22.2031	NA	17.0945	15.7334	18.6647	18.624	20.1863	14.865	20.736
siTal1	Tal1_010	18.7794	15.2485	18.9762	17.6304	15.7324	16.1839	18.0322	18.1197	19.264	14.5789	18.6969
siTal1	Tal1_011	17.9037	17.5302	18.7243	18.4626	16.3958	15.9254	17.6627	18.5591	NA	13.7528	18.1896
siTal1	Tal1_012	17.5914	16.7175	18.4625	19.515	18.4212	16.1946	17.7306	18.4938	21.2724	14.9174	19.7204
siTal1	Tal1_013	18.7839	19.7149	NA	NA	18.4251	19.9625	20.4703	NA	NA	15.2938	21.6217
siTal1	Tal1_014	18.6415	18.2492	22.8787	NA	17.7156	17.4097	17.8799	18.7529	NA	14.984	21.3188
siTal1	Tal1_015	16.8297	17.6789	18.2896	19.0873	16.5242	16.9618	18.9345	19.3009	NA	13.6358	19.2444
siTal1	Tal1_016	18.6231	17.5012	22.9099	NA	17.2637	16.81	18.3214	17.8335	NA	14.0793	20.3493
siTal1	Tal1_017	20.7939	18.6574	21.3819	NA	18.4741	17.8308	19.9103	19.4537	NA	16.8722	22.4883
siTal1	Tal1_018	20.3063	16.5091	19.7954	18.9647	15.2835	16.934	NA	17.8318	NA	13.5072	18.3518
siTal1	Tal1_019	17.7956	17.7301	19.9265	NA	17.7298	15.6596	20.7438	21.4766	NA	14.3332	19.8583
siTal1	Tal1_020	18.4342	18.5328	20.6138	NA	17.6408	17.0028	18.5251	19.3567	NA	15.0618	19.9903
siTal1	Tal1_021	16.3585	17.3649	19.1173	21.4081	17.2809	15.1778	18.47	18.0805	NA	14.3774	18.9971
siTal1	Tal1_022	18.8439	17.7758	19.5288	19.8174	18.1286	16.5852	18.9611	17.6913	NA	13.9986	20.5605
siTal1	Tal1_023	19.3029	18.9437	23.5538	18.4535	17.2479	17.5753	18.8452	18.4192	21.173	15.1782	20.5499
siTal1	Tal1_024	17.94	17.0069	20.9719	20.7516	17.2621	16.482	18.5998	18.8823	NA	15.015	18.7955
siTal1	Tal1_025	18.0194	17.3011	18.5374	NA	17.2506	16.3461	18.1152	19.6652	NA	15.2624	21.319
siTal1	Tal1_026	16.9352	16.0971	19.9644	19.9334	16.1637	18.7137	19.2525	18.2968	NA	14.5047	17.5133
siTal1	Tal1_027	17.0587	16.5238	18.1641	18.5451	15.7522	15.5109	17.9085	17.3284	21.1752	12.7747	16.8036
siTal1	Tal1_028	17.5555	17.0854	19.9273	19.3654	16.9947	16.1137	17.9083	19.2838	21.8933	14.2877	18.9255
siTal1	Tal1_029	20.3905	17.6016	18.6685	18.8557	16.7932	17.1655	16.8477	18.7827	20.9338	13.4644	17.8094
siTal1	Tal1_030	17.5038	16.8619	18.8321	17.3024	16.3567	16.0877	18.9788	17.7301	18.286	13.4482	18.3652
siTal1	Tal1_031	NA	NA	21.2818	19.6752	20.3151	17.6171	20.7776	20.8081	NA	14.5651	21.8443
siTal1	Tal1_032	19.6614	17.8836	19.6169	18.601	16.2388	16.3617	17.0933	19.5433	NA	14.368	18.0765
siTal1	Tal1_033	19.8375	16.7194	19.9719	20.0492	16.9034	16.4622	18.4827	17.5393	19.0225	14.4479	17.871
siTal1	Tal1_034	18.6707	17.0197	17.9926	16.6658	15.2811	14.7562	19.1012	19.3852	17.7487	12.7016	17.1677
siTal1	Tal1_035	18.5467	17.0089	20.1475	21.1381	18.4156	16.5875	19.1548	17.6087	NA	14.7252	18.7068
siTal1	Tal1_036	17.3807	17.1109	19.0135	20.7738	19.0924	15.8823	17.5134	18.7508	NA	14.2111	19.1312
siTal1	Tal1_037	19.3206	20.0863	21.5145	NA	17.6398	14.8517	18.8986	18.9887	21.4759	16.2858	19.0877
siTal1	Tal1_038	17.7482	17.3232	20.4855	20.2133	16.4971	16.5044	18.361	19.5912	NA	14.505	19.2057
siTal1	Tal1_039	17.9149	17.4587	19.5451	17.1959	15.7703	15.8241	17.2363	18.2725	20.821	13.7953	16.8984
siTal1	Tal1_040	NA	19.3282	21.3603	20.2017	16.3225	16.3632	18.9351	19.9578	NA	15.713	21.1732
siTal1	Tal1_041	NA	17.151	20.2847	19.5553	15.9533	15.7517	21.565	20.0967	NA	13.7512	18.4334
siTal1	Tal1_042	18.71	17.6975	19.4261	18.3454	16.7999	17.9406	18.7677	17.6313	NA	13.2477	18.6317
siTal1	Tal1_043	18.1256	18.5568	19.6294	20.0304	16.2195	15.1057	19.7553	18.6901	20.6658	14.1085	19.3677
siTal1	Tal1_044	18.5993	17.2996	21.2908	18.4827	16.3549	16.5908	17.0737	19.0824	NA	15.2796	19.6642

## Sheet: Scl_downreg_normalised
Supplementary Table 5:
Scl down-regulation: normalised data
		Transcription factors of interest									housekeeping genes
Cell_type	Name	Erg	Fli1	Gata2	Gfi1b	Lyl1	Meis1	Runx1	Spi1	Tal1	Ubc	Polr2a
siCtrl	Ctr_001	3.5093	2.85258	3.23356	0.660993	-0.539683	0.811648	2.4086	1.40252	3.64269	-3.17959	3.17959
siCtrl	Ctr_002	2.837	0.314046	2.0291	4.09834	0.407043	-1.01603	0.847572	0.647973	3.94039	-2.01362	2.01362
siCtrl	Ctr_003	1.93605	-0.510793	9.16093	0.710921	-0.120793	-0.213892	1.44879	1.72428	13.1384	-2.60569	2.60569
siCtrl	Ctr_004	0.683463	0.510141	5.16703	3.23799	-0.502216	1.52406	0.998904	2.73279	4.02877	-2.5018	2.5018
siCtrl	Ctr_005	0.905403	0.377208	9.16093	3.48029	-0.455133	-0.856514	2.40485	0.75295	1.61187	-2.59673	2.59673
siCtrl	Ctr_006	2.85568	0.927247	3.75858	1.02573	0.92592	-0.789876	1.22617	2.04924	4.65812	-2.78001	2.78001
siCtrl	Ctr_007	0.153471	1.5551	2.96127	0.609676	-0.569974	0.290607	1.96868	1.04597	3.03608	-3.28729	3.28729
siCtrl	Ctr_008	1.21494	-0.826268	1.72317	9.71227	-1.28329	-1.77417	-0.557362	-0.687585	1.45293	-2.82259	2.82259
siCtrl	Ctr_009	2.72477	0.430918	3.40733	2.32734	0.711039	-0.63414	1.42242	2.75819	3.50301	-2.96674	2.96674
siCtrl	Ctr_010	0.0618562	0.178571	2.97751	3.24468	0.299502	-0.234088	0.927941	0.873023	13.1384	-2.88754	2.88754
siCtrl	Ctr_011	8.27952	1.50544	1.97303	1.03461	-0.125027	-0.524384	1.01884	2.50442	2.86548	-2.706	2.706
siCtrl	Ctr_012	-0.108883	-0.412285	4.1164	2.68907	0.492315	-1.63727	-0.434113	-0.441678	1.69549	-3.37324	3.37324
siCtrl	Ctr_014	0.67791	0.726267	2.55477	2.54166	-0.850717	-1.66058	-0.714385	2.01297	1.77462	-3.31179	3.31179
siCtrl	Ctr_015	0.754213	1.04311	3.7118	1.80616	0.884235	-0.0324267	0.606422	0.961076	2.99271	-3.22466	3.22466
siCtrl	Ctr_016	1.10959	-0.0731761	3.91206	1.55245	-0.183627	-1.55421	1.72881	2.13187	3.91821	-1.27923	1.27923
siCtrl	Ctr_017	4.25478	2.18216	5.6077	3.42323	0.350046	-0.319144	2.24485	1.50592	2.12736	-2.08377	2.08377
siCtrl	Ctr_018	3.81523	1.27013	3.05093	5.18635	0.52963	0.624712	2.35857	2.3787	3.01455	-2.90253	2.90253
siCtrl	Ctr_019	1.75644	-0.446792	3.82444	3.35436	-0.335763	1.06854	1.11605	1.40974	3.95951	-2.73727	2.73727
siCtrl	Ctr_020	1.35409	0.423174	4.92818	9.71227	1.83451	0.439702	2.93491	2.28074	4.47108	-1.12263	1.12263
siCtrl	Ctr_021	1.0725	0.222633	2.51083	0.105488	0.024005	-2.09327	0.735004	1.07945	1.28811	-2.49766	2.49766
siCtrl	Ctr_022	3.04116	-0.107865	2.567	1.15926	0.220568	-0.346484	2.97532	2.21918	4.15452	-2.28306	2.28306
siCtrl	Ctr_023	0.30398	-0.35827	1.82488	3.05353	0.627644	-0.733332	0.782802	0.43283	1.7664	-2.59462	2.59462
siCtrl	Ctr_024	3.60926	1.44044	4.70311	2.76832	0.636421	-0.491924	1.35105	2.21076	13.1384	-2.45965	2.45965
siCtrl	Ctr_025	1.10942	-0.996416	2.58561	3.22528	-0.526883	-1.29666	0.392	1.35864	1.90631	-3.19912	3.19912
siCtrl	Ctr_026	1.6706	1.53979	2.11995	9.71227	0.584646	-1.33641	1.25028	1.81897	3.693	-2.48163	2.48163
siCtrl	Ctr_027	2.21852	0.242767	4.13494	6.41227	1.08305	-0.0295774	1.43017	2.87875	3.22301	-1.80166	1.80166
siCtrl	Ctr_028	3.44005	1.54235	3.08818	1.97937	0.190134	0.420553	2.85561	2.43371	9.49653	-2.30498	2.30498
siCtrl	Ctr_029	1.47635	-0.501817	3.00077	4.73765	0.380385	0.0946863	3.19682	1.91421	4.66306	-2.02589	2.02589
siCtrl	Ctr_030	3.71434	0.0134261	2.55878	4.14999	-0.591266	0.199409	4.67306	1.60278	2.51055	-1.7145	1.7145
siCtrl	Ctr_032	2.41503	-0.595755	2.37157	2.23243	-0.586622	0.416378	0.107095	1.5484	1.67852	-3.46678	3.46678
siCtrl	Ctr_033	2.15589	0.559539	3.18901	1.16869	-0.971231	0.110024	1.26893	1.50291	3.72076	-2.7678	2.7678
siCtrl	Ctr_034	4.55108	-0.242192	4.9539	2.86015	-0.661119	0.611234	0.925151	1.72896	3.04272	-2.25372	2.25372
siCtrl	Ctr_035	3.14958	0.630624	4.22049	4.23958	0.490226	-0.0421614	3.48428	1.98188	13.1384	-1.89731	1.89731
siCtrl	Ctr_036	1.56388	-1.43869	2.33465	2.87669	0.0324983	-1.45574	1.35739	0.707812	1.87492	-1.51086	1.51086
siCtrl	Ctr_037	4.97952	2.95326	3.63019	1.31607	0.674883	0.193181	1.97332	2.14875	2.73951	-2.87356	2.87356
siCtrl	Ctr_038	4.38	0.00947332	3.6898	2.28061	-0.337101	0.393878	1.35963	1.17455	1.94126	-1.74366	1.74366
siCtrl	Ctr_040	3.85494	-0.0906932	2.87751	2.30706	-0.529111	-0.690023	2.3753	2.42622	2.28281	-2.75783	2.75783
siCtrl	Ctr_041	2.85475	-0.104826	3.5472	2.44569	0.293364	-0.351257	1.93812	2.87084	2.34919	-2.13219	2.13219
siCtrl	Ctr_042	3.90924	-0.247111	5.86093	1.99733	-0.624611	0.127033	1.47583	3.55563	3.11993	-2.4511	2.4511
siCtrl	Ctr_043	1.93597	0.00121552	2.97424	1.03923	1.40317	1.41818	12.4903	1.14629	4.79456	-2.09894	2.09894
siCtrl	Ctr_044	-0.295895	-1.5717	1.76286	1.04288	-1.53016	0.767397	0.304486	0.163525	13.1384	-3.24134	3.24134
siTal1	Tal1_001	1.19476	3.462	5.73628	5.32925	1.32475	-0.208902	0.739794	2.50356	13.1384	-2.37528	2.37528
siTal1	Tal1_002	0.157551	0.191652	1.75571	2.19801	-0.38409	-1.15338	0.514231	7.90796	2.98285	-1.9994	1.9994
siTal1	Tal1_003	0.764918	-0.0446786	4.28065	9.71227	-0.708935	0.10569	5.5531	1.72153	13.1384	-2.00966	2.00966
siTal1	Tal1_004	2.48226	0.56646	3.73485	4.06699	0.466785	-0.414261	0.755741	2.03249	13.1384	-3.33365	3.33365
siTal1	Tal1_005	2.41314	2.18791	1.91324	9.71227	0.393097	2.02182	4.0779	2.68194	13.1384	-2.12625	2.12625
siTal1	Tal1_006	0.13153	1.25315	2.24783	4.88132	0.748907	-0.335015	0.356787	1.35381	13.1384	-2.36737	2.36737
siTal1	Tal1_007	2.40946	2.22427	4.87438	3.04297	0.110698	1.03808	0.825798	1.84069	13.1384	-3.17496	3.17496
siTal1	Tal1_008	0.90371	-1.31603	2.12443	0.22391	-1.45654	-1.54694	-0.721373	0.30145	2.69684	-3.9347	3.9347
siTal1	Tal1_009	2.5463	-0.50187	4.40263	9.71227	-0.706001	-2.06709	0.864187	0.823505	2.38581	-2.93549	2.93549
siTal1	Tal1_010	2.14153	-1.38938	2.3383	0.992466	-0.905489	-0.454005	1.39431	1.48185	2.62616	-2.05902	2.05902
siTal1	Tal1_011	1.93246	1.55894	2.75308	2.49143	0.424555	-0.0458639	1.69151	2.5879	13.1384	-2.2184	2.2184
siTal1	Tal1_012	0.272499	-0.60139	1.14358	2.1961	1.10224	-1.12435	0.411656	1.17489	3.95346	-2.40153	2.40153
siTal1	Tal1_013	0.326173	1.25712	9.16093	9.71227	-0.0326919	1.50471	2.01257	11.208	13.1384	-3.16396	3.16396
siTal1	Tal1_014	0.49012	0.0978277	4.72735	9.71227	-0.435828	-0.741675	-0.271504	0.601472	13.1384	-3.16743	3.16743
siTal1	Tal1_015	0.389574	1.23877	1.84949	2.64713	0.0840878	0.521707	2.49436	2.86074	13.1384	-2.8043	2.8043
siTal1	Tal1_016	1.40883	0.286846	5.69555	9.71227	0.049405	-0.40428	1.10711	0.619201	13.1384	-3.13497	3.13497
siTal1	Tal1_017	1.11365	-1.02281	1.70161	9.71227	-1.20617	-1.84946	0.230091	-0.226568	13.1384	-2.80804	2.80804
siTal1	Tal1_018	4.37673	0.579589	3.86587	3.03521	-0.646026	1.00446	12.4903	1.90231	13.1384	-2.42231	2.42231
siTal1	Tal1_019	0.699891	0.634307	2.83078	9.71227	0.634081	-1.43612	3.64804	4.38089	13.1384	-2.76254	2.76254
siTal1	Tal1_020	0.908178	1.00678	3.08778	9.71227	0.114734	-0.523283	0.99905	1.83068	13.1384	-2.46425	2.46425
siTal1	Tal1_021	-0.328769	0.677636	2.43009	4.72092	0.593716	-1.50943	1.78275	1.39324	13.1384	-2.30982	2.30982
siTal1	Tal1_022	1.56439	0.496283	2.24926	2.5379	0.849026	-0.694339	1.6816	0.411725	13.1384	-3.28097	3.28097
siTal1	Tal1_023	1.4389	1.07966	5.68972	0.58946	-0.61611	-0.28874	0.981116	0.555116	3.30898	-2.68584	2.68584
siTal1	Tal1_024	1.03482	0.101724	4.06671	3.84634	0.356835	-0.423208	1.69459	1.97708	13.1384	-1.89026	1.89026
siTal1	Tal1_025	-0.271252	-0.989556	0.246761	9.71227	-1.04001	-1.94454	-0.175425	1.37449	13.1384	-3.0283	3.0283
siTal1	Tal1_026	0.926192	0.0881	3.95533	3.92437	0.154683	2.70466	3.24343	2.28774	13.1384	-1.5043	1.5043
siTal1	Tal1_027	2.26958	1.73461	3.37491	3.75596	0.963035	0.721716	3.1194	2.5393	6.3861	-2.01442	2.01442
siTal1	Tal1_028	0.948877	0.478782	3.32067	2.75875	0.388078	-0.49289	1.30174	2.67719	5.28671	-2.31889	2.31889
siTal1	Tal1_029	4.75365	1.9647	3.03156	3.2188	1.15631	1.52863	1.2108	3.14576	5.29687	-2.17247	2.17247
siTal1	Tal1_030	1.59713	0.955273	2.92545	1.39572	0.450043	0.18106	3.07215	1.82344	2.37929	-2.4585	2.4585
siTal1	Tal1_031	8.27952	7.31235	3.07711	1.47047	2.11038	-0.587587	2.57291	2.60336	13.1384	-3.63963	3.63963
siTal1	Tal1_032	3.43915	1.66133	3.39463	2.37872	0.0165817	0.13945	0.871004	3.3211	13.1384	-1.85427	1.85427
siTal1	Tal1_033	3.67804	0.559978	3.8124	3.88974	0.743983	0.30276	2.32326	1.37984	2.86301	-1.71153	1.71153
siTal1	Tal1_034	3.73608	2.08501	3.0579	1.73114	0.346405	-0.178484	4.16649	4.4505	2.81406	-2.23306	2.23306
siTal1	Tal1_035	1.8307	0.292925	3.43154	4.4221	1.69956	-0.128469	2.43878	0.892686	13.1384	-1.99084	1.99084
siTal1	Tal1_036	0.709555	0.439726	2.34234	4.10266	2.42122	-0.788815	0.842212	2.07966	13.1384	-2.46007	2.46007
siTal1	Tal1_037	1.63378	2.39951	3.82769	9.71227	-0.0469676	-2.83505	1.21179	1.30189	3.78909	-1.40093	1.40093
siTal1	Tal1_038	0.8929	0.467819	3.6302	3.35794	-0.358202	-0.350934	1.50563	2.73591	13.1384	-2.35033	2.35033
siTal1	Tal1_039	2.56802	2.11186	4.19827	1.84905	0.423388	0.477216	1.88947	2.92559	5.47417	-1.55155	1.55155
siTal1	Tal1_040	8.27952	0.885154	2.91717	1.75861	-2.12062	-2.07987	0.492009	1.51473	13.1384	-2.73012	2.73012
siTal1	Tal1_041	8.27952	1.05862	4.19233	3.46295	-0.13901	-0.340673	5.47265	4.00441	13.1384	-2.3411	2.3411
siTal1	Tal1_042	2.77027	1.75784	3.48639	2.40569	0.860219	2.0009	2.82806	1.69164	13.1384	-2.69203	2.69203
siTal1	Tal1_043	1.38746	1.8187	2.89127	3.29229	-0.518559	-1.63238	3.01717	1.95201	3.92766	-2.6296	2.6296
siTal1	Tal1_044	1.12736	-0.172317	3.81889	1.01082	-1.11696	-0.881111	-0.398207	1.61052	13.1384	-2.19227	2.19227

## Sheet: PU.1_downreg_raw
Supplementary Table 5:
PU.1 down-regulation: raw data
		Transcription factors of interest									housekeeping genes
Cell_type	Name	Erg	Fli1	Gata2	Gfi1b	Lyl1	Meis1	Runx1	Spi1	Tal1	Ubc	Polr2a
416b_shluc	416b_616	18.4255	16.932	20.7184	18.7663	16.0768	15.9289	19.7962	19.7409	17.9926	14.0845	18.964
416b_shluc	416b_617	40	16.0353	18.4819	16.8009	15.6836	14.8612	19.6554	18.1701	17.7649	13.3439	18.9186
416b_shluc	416b_618	17.4855	16.2723	19.4217	19.077	15.9875	14.7673	18.0092	18.4119	20.6374	13.0998	18.5363
416b_shluc	416b_619	18.2427	15.5478	21.186	18.6273	15.727	15.5938	17.6176	17.4193	16.4711	12.7624	19.0409
416b_shluc	416b_620	17.6739	16.5589	21.6311	20.1125	16.7867	17.4444	18.4302	18.2474	18.8006	14.5554	19.7409
416b_shluc	416b_621	20.392	18.587	40	20.2692	16.056	17.4227	19.1065	18.7545	18.9452	14.2401	21.5187
416b_shluc	416b_622	18.6397	16.1656	22.2532	18.5902	16.2614	17.6999	21.7834	17.8935	19.6722	14.4334	19.4305
416b_shluc	416b_623	20.285	17.2013	22.1645	21.8526	17.4105	16.9501	20.349	19.1834	18.5599	13.9523	21.0844
416b_shluc	416b_624	40	17.0912	21.7719	17.8033	16.9104	17.2408	20.3384	18.483	19.2954	14.8904	19.6633
416b_shluc	416b_625	16.7959	15.3945	19.7958	40	15.4026	14.6081	18.8991	16.4627	17.9171	14.2304	20.5602
416b_shluc	416b_626	18.055	16.4272	19.7022	20.8204	15.6851	15.5712	17.8052	17.4092	17.3723	13.708	18.603
416b_shluc	416b_627	18.9645	15.9125	21.7574	40	15.8388	17.8459	21.092	17.1798	17.7544	15.5167	18.9115
416b_shluc	416b_628	17.9178	15.9916	20.7449	19.1889	15.7736	15.1636	17.9609	18.5935	18.1578	14.2219	19.2267
416b_shluc	416b_629	20.3245	16.4564	20.1607	40	16.5261	17.2264	20.7229	17.7078	18.3129	16.1425	18.8992
416b_shluc	416b_630	20.4519	16.1157	19.8924	17.7764	15.9925	14.9268	20.0318	17.8183	16.7029	16.6427	19.1227
416b_shluc	416b_631	16.6476	16.2644	18.6679	18.0486	15.8101	15.5249	18.5989	17.3847	18.6398	13.1987	19.1992
416b_shluc	416b_632	17.4855	15.471	19.3186	17.4537	14.6081	14.8707	17.6224	17.5026	17.6836	13.4423	18.8042
416b_shluc	416b_633	18.8313	16.1127	18.9947	17.355	16.32	15.2664	20.581	17.2149	16.9637	14.3415	20.8636
416b_shluc	416b_634	17.2978	16.5209	20.1143	40	15.2628	14.8776	19.4626	17.3178	16.5793	13.6501	19.943
416b_shluc	416b_635	20.4437	15.3696	18.8741	15.929	14.9056	15.4224	18.5295	17.6117	18.3216	13.7108	18.6827
416b_shluc	416b_636	18.1305	16.411	20.544	19.8012	16.6576	16.351	19.5329	17.3394	17.3784	14.5615	18.7839
416b_shluc	416b_637	17.3431	15.6683	23.1727	19.877	16.0542	15.4844	21.1236	18.8355	26.7428	14.5264	19.3701
416b_shluc	416b_638	18.3156	17.1182	21.4228	40	17.2002	17.8318	19.3056	18.7585	40	14.5395	21.9443
416b_shluc	416b_639	17.6675	15.8532	18.78	17.5763	15.256	14.5074	20.0467	18.255	16.5705	14.946	18.3887
416b_shluc	416b_640	17.9024	19.5832	20.7575	19.9947	17.1138	16.5802	19.8696	21.4865	19.969	14.2483	19.9106
416b_shluc	416b_641	17.0492	15.6207	20.388	16.7945	15.3412	15.9905	18.5131	18.3112	17.5565	13.9444	18.356
416b_shluc	416b_642	17.6281	16.1235	19.1605	18.9286	15.1486	14.4194	18.8131	17.4713	17.3345	13.6341	19.6695
416b_shluc	416b_643	40	16.3266	40	17.8061	16.6128	15.4771	18.359	17.9657	17.7917	13.6904	19.8358
416b_shluc	416b_644	17.1435	16.7263	20.3137	18.1613	16.4008	16.5563	18.6741	17.1195	17.9954	13.6473	19.9066
416b_shluc	416b_645	19.0762	15.9197	18.6269	17.3949	16.1835	14.7931	20.7081	17.709	19.7859	13.5233	20.2089
416b_shluc	416b_646	18.4946	16.8713	22.882	18.6091	16.5571	16.7665	19.4711	17.766	18.1167	14.5722	21.446
416b_shluc	416b_647	16.8321	16.7324	19.1917	17.4891	15.6745	15.1204	17.8149	17.4065	18.7513	13.917	19.1349
416b_shluc	416b_648	17.1589	15.9134	18.5675	17.465	15.2125	15.2774	17.0001	15.9082	15.3301	12.8796	18.6075
416b_shluc	416b_649	16.3072	14.8425	17.6659	16.9315	14.6025	14.0119	18.107	16.4077	15.9467	12.7584	17.344
416b_shluc	416b_650	19	16.8996	21.2914	20.0773	16.1861	16.1127	20.0341	18.0323	21.4236	14.6525	21.1725
416b_shluc	416b_651	19.209	17.3188	19.5589	19.0068	16.6097	15.825	20.0608	18.5528	17.3199	14.7992	18.845
416b_shluc	416b_652	18.8241	18.116	21.1192	20.7719	17.5242	20.5105	20.547	19.2601	17.8406	15.4541	22.4285
416b_shluc	416b_653	19.0376	15.7353	18.1949	17.5255	15.7136	14.4207	18.8344	17.5898	16.4741	13.6904	19.1248
416b_shluc	416b_654	40	16.8669	20.0189	17.0281	16.3521	15.6875	17.9678	16.452	18.8019	12.4542	19.0212
416b_shluc	416b_655	18.0683	17.8878	19.7625	17.8622	18.8661	15.7501	19.8179	19.2696	17.7459	14.7538	21.9138
416b_shluc	416b_656	17.7933	16.2231	18.9814	18.2945	16.2873	14.5387	20.7016	17.6291	18.8755	13.6781	20.7622
416b_shluc	416b_657	18.9577	17.0352	20.6319	18.6696	15.2591	16.7551	18.7739	17.085	17.841	13.6996	19.4585
416b_shluc	416b_658	17.0694	17.9925	20.8588	17.0362	17.3778	15.6126	18.1188	18.2436	18.4215	13.0494	19.8828
416b_shluc	416b_659	17.7656	17.086	19.8941	17.0989	15.7202	14.4116	18.6159	17.5616	16.6507	13.6183	20.8561
416b_shluc	416b_660	17.9755	16.3395	18.7648	20.5064	14.9417	16.3774	18.0923	17.1172	40	13.6761	18.8076
416b_shluc	416b_661	17.2941	15.7364	19.5481	19.3225	14.7625	17.2106	16.9262	18.0925	16.5546	13.8715	18.0097
416b_shluc	416b_662	16.6848	15.9695	21.2146	19.3213	16.9417	15.7093	19.1821	17.5675	18.3355	13.7078	24.3139
416b_shluc	416b_663	16.3494	14.4457	20.194	17.8931	15.1687	14.9615	17.804	15.2799	17.4369	11.859	17.5045
416b_shluc	416b_664	17.2097	14.5382	17.0569	19.0929	14.0861	14.2594	18.1632	17.3348	15.9475	12.3717	17.9421
416b_shluc	416b_665	18.6095	15.852	22.1581	19.6287	15.7264	15.0774	18.7912	17.5158	16.8271	13.7103	18.3553
416b_shluc	416b_666	16.8947	15.2812	18.4641	17.3862	14.3746	14.4072	18.0583	16.7011	19.0772	12.6623	17.7382
416b_shluc	416b_667	17.9984	17.8194	40	18.9582	15.3074	15.2335	20.257	17.2618	19.1502	13.6624	19.4855
416b_shluc	416b_668	19.4976	17.2211	21.014	19.2684	15.7787	15.9724	19.2365	17.0529	17.5521	14.155	18.9207
416b_shluc	416b_669	16.6003	15.1947	17.7718	16.1086	14.5242	14.7884	18.7735	17.4829	16.6988	13.0678	18.5876
416b_shluc	416b_670	16.9044	15.6555	20.7853	16.3618	14.8401	14.4379	18.2037	18.2754	16.7754	12.6446	17.3057
416b_shluc	416b_671	17.3445	16.8651	19.5289	16.7335	14.6582	15.2175	19.5769	17.995	20.873	13.5801	18.0819
416b_shluc	416b_672	17.2963	16.6803	20.2371	18.7565	16.1695	16.3947	19.3426	17.3661	17.6212	13.0304	19.3296
416b_shluc	416b_673	17.8719	16.7438	18.3425	16.6142	14.9124	14.727	16.8102	17.7011	17.7695	12.8423	17.9412
416b_shluc	416b_674	17.6158	14.9754	18.2873	18.3766	14.2162	14.5383	17.2486	17.1304	16.7554	12.6432	17.9312
416b_shluc	416b_675	17.6475	15.8617	19.2721	19.7914	15.1449	14.6653	18.7541	16.9684	17.3697	12.8485	19.5165
416b_shluc	416b_676	40	14.8436	17.6461	17.2515	14.9454	14.5087	17.8493	16.6113	17.5937	12.9207	17.9775
416b_shluc	416b_677	17.2001	15.8011	19.3066	18.561	15.3203	15.6284	17.8035	16.8289	18.2475	13.2827	18.832
416b_shluc	416b_678	19.77	15.1581	18.7061	16.405	14.8607	14.3019	19.2918	17.5953	16.6145	12.9886	18.9
416b_shluc	416b_679	16.952	16.9426	40	20.6152	16.0344	17.1989	18.9603	17.7697	17.6954	13.5048	20.3873
416b_shluc	416b_680	17.564	15.7942	40	40	16.3522	16.5947	20.0112	18.544	19.2509	14.4937	19.3176
416b_shluc	416b_681	40	14.5197	18.0245	19.2468	14.6676	13.9735	18.4665	16.5595	16.4443	13.9394	18.9726
416b_shluc	416b_682	17.8125	15.9196	18.8566	17.5169	14.9875	15.9697	17.4415	17.1279	18.2167	13.6403	18.1327
416b_shluc	416b_683	40	16.3712	19.4721	20.7557	16.0234	14.0978	20.3951	17.2153	16.1534	13.0408	18.9922
416b_shluc	416b_684	18.2575	15.6667	19.4294	16.4129	14.8839	14.801	17.4182	16.4032	16.9267	12.6466	18.6079
416b_shluc	416b_685	17.752	17.2855	21.981	19.3205	16.6791	16.5683	17.3753	16.6237	25.8706	12.9292	19.9486
416b_shluc	416b_686	17.6634	17.0047	18.9006	18.2521	16.5787	16.6039	18.042	17.5159	19.8458	13.0595	18.9289
416b_shluc	416b_687	18.7105	16.4068	20.4681	40	15.5784	15.4953	19.2189	18.1793	17.4496	13.689	18.877
416b_shluc	416b_688	20.1526	15.1229	18.4304	16.6583	14.2512	13.7524	19.0545	16.3271	15.6896	12.682	18.364
416b_shluc	416b_689	40	14.6291	18.6245	16.1195	14.5575	13.8062	18.1469	17.3832	18.5762	12.0244	17.2522
416b_shluc	416b_690	18.5716	16.5846	21.7488	17.494	15.8176	15.4256	18.4504	18.6165	16.6834	15.0629	18.5848
416b_shluc	416b_691	40	15.278	19.1991	16.8171	14.2739	14.1746	18.5021	16.6523	16.3687	13.5327	17.8477
416b_shluc	416b_692	19.2376	15.7178	21.5623	18.4854	17.0595	15.917	18.0944	17.2553	21.0652	14.8468	20.4763
416b_shluc	416b_693	20.2087	16.6335	17.9032	20.6732	15.731	15.3164	18.8675	16.9326	18.4848	13.2457	18.5601
416b_shluc	416b_694	18.9037	15.489	17.3838	16.2568	15.2966	14.3279	17.7661	18.2774	17.0806	13.5717	18.8903
416b_shluc	416b_695	16.808	16.5695	23.503	18.7984	16.1803	15.5722	20.0118	16.3233	18.4308	13.2945	17.7827
416b_shluc	416b_696	18.1002	16.2177	19.5113	19.2155	15.0913	14.8706	17.2951	16.2111	17.2564	13.2898	18.713
416b_shluc	416b_697	18.8953	17.0025	19.6502	19.1077	15.3672	15.3944	20.3669	18.4178	21.706	14.331	19.3524
416b_shluc	416b_698	19.4466	18.922	20.8286	18.8802	15.8755	15.2742	22.1063	18.5662	17.8413	13.948	20.112
416b_shluc	416b_699	17.4145	15.5337	18.9326	16.4498	14.4795	14.5546	20.3009	17.7103	18.2865	12.6383	18.0046
416b_shluc	416b_700	19.0577	16.7978	21.9205	20.1312	16.1992	15.5685	20.3509	18.5894	17.3648	13.9198	19.0868
416b_shluc	416b_701	17.9053	14.9784	18.2106	17.7426	15.4035	13.9308	19.151	17.7163	19.7855	13.3802	18.9037
416b_shluc	416b_702	17.7643	16.4285	19.9346	17.888	15.0116	14.4805	22.9001	17.2372	17.4262	13.5452	18.3645
416b_shluc	416b_703	19.2165	16.837	19.9687	17.2403	15.8972	15.8043	19.6589	18.6761	17.0715	13.847	20.1234
416b_shluc	416b_704	17.6051	16.3823	23.2425	40	16.5147	16.7469	21.6761	18.9463	19.8465	14.737	19.6268
416b_shluc	416b_705	17.5984	15.4845	19.8727	16.9326	15.2748	15.3134	19.8117	17.7692	19.9082	13.0366	18.1794
416b_shluc	416b_706	17.3214	16.331	21.0664	18.4425	15.4736	15.1836	19.1226	18.5286	17.833	13.7175	18.8688
416b_shluc	416b_707	18.1305	16.7834	22.5267	18.1914	15.7231	15.583	20.1478	19.0078	20.3446	14.158	20.1151
416b_shluc	416b_708	18.4297	17.0233	21.0281	19.0524	16.5937	16.4107	20.6617	17.7068	18.033	14.4102	19.556
416b_shluc	416b_709	16.4532	16.1139	19.956	17.9892	15.6185	14.6265	19.5814	17.0541	18.5591	13.3638	18.2614
416b_shluc	416b_710	17.7133	15.8092	21.556	18.9002	15.7819	15.5599	18.7515	17.9034	17.3918	14.4806	22.3313
416b_shluc	416b_711	18.8567	16.6549	19.481	17.0106	15.4877	15.7802	19.2552	18.4327	19.1496	13.3507	19.4099
416b_shluc	416b_712	20.2535	17.3075	21.1115	20.2438	16.3914	16.5858	22.924	17.7025	19.0772	15.2388	19.3534
416b_shluc	416b_713	18.976	17.1004	21.9282	19.3408	16.867	17.5222	40	18.474	19.2341	14.2338	20.6896
416b_shluc	416b_714	18.9119	15.5506	20.0157	18.517	15.4177	15.4787	19.7129	17.8651	17.3596	13.1166	19.3594
416b_shluc	416b_715	18.5984	15.5519	17.5387	16.0245	14.6888	15.1472	18.3867	16.7983	19.5149	13.2498	17.9445
416b_shluc	416b_716	18.3381	17.9752	40	20.8083	15.6999	17.6239	19.7888	18.2427	18.2271	14.3072	22.5546
416b_shluc	416b_717	17.1369	15.7937	19.6887	18.5651	15.6651	16.4739	19.3367	17.9397	16.7319	12.8406	21.0286
416b_shluc	416b_718	17.9832	17.9319	19.6784	18.6408	16.0845	15.8746	19.8437	18.8716	17.9126	14.0506	19.211
416b_shluc	416b_719	18.8033	15.8139	19.6191	17.1279	15.5645	14.9634	19.4401	17.9314	18.6118	12.8154	18.4773
416b_shluc	416b_720	17.5786	16.8243	21.815	20.9575	18.1004	16.7042	19.3613	18.2264	40	14.8771	25.5275
416b_shluc	416b_721	17.9145	14.9529	19.8335	19.8495	15.214	15.624	20.4386	16.0753	17.2829	14.2862	18.37
416b_shluc	416b_722	20.058	15.9621	21.0692	19.0788	16.5018	15.155	19.5717	17.9	17.7723	14.6841	21.9545
416b_shluc	416b_723	18.3213	16.394	21.2545	17.3143	15.6816	15.8275	20.4249	18.8963	19.6692	13.5993	19.1207
416b_shluc	416b_724	17.834	16.1437	19.3162	18.9601	15.8033	14.2454	18.6204	17.2594	21.6075	13.6295	19.0527
416b_shluc	416b_725	19.4572	16.8985	20.6569	21.2549	17.5322	16.0675	20.1852	18.7697	19.8986	14.8839	19.007
416b_shluc	416b_726	16.8287	16.4181	18.1503	18.0531	15.0595	15.2574	19.9505	17.925	16.7674	13.4329	19.0776
416b_shluc	416b_727	19.8799	15.9935	40	40	16.7523	18.7483	18.9708	16.1182	26.4807	12.1437	20.4064
416b_shluc	416b_728	20.2472	16.1072	20.5074	18.859	16.7074	16.8156	21.3144	17.9487	17.9249	15.4708	20.7387
416b_shluc	416b_729	17.3289	16.2621	21.0165	17.7235	16.0313	16.1291	20.1473	19.148	18.4538	14.7898	19.5552
416b_shluc	416b_730	18.5117	15.9119	20.3184	17.3144	15.2434	15.2226	18.7551	17.5684	17.8708	13.1237	18.9316
416b_shluc	416b_731	19.2964	16.9122	20.1403	19.9724	16.1164	15.3409	21.4702	16.9691	20.0614	14.6957	20.2476
416b_shluc	416b_732	18.3134	16.3658	19.9694	17.073	15.1458	15.3255	18.4205	17.7588	17.017	13.1476	19.2778
416b_shluc	416b_733	17.9193	17.2635	22.3808	17.7857	16.2544	17.1141	19.6892	17.9074	40	12.9639	20.185
416b_shluc	416b_734	17.1975	15.1113	18.7107	16.8099	15.4029	14.6755	18.2263	17.4608	17.0732	13.2589	18.923
416b_shluc	416b_735	17.7006	16.8102	21.5938	40	15.9262	16.4679	19.4186	17.3852	18.5273	13.4815	19.9742
416b_shluc	416b_736	19.0388	17.6082	23.278	20.0357	16.5498	16.6996	20.5425	17.8361	18.5571	14.3393	19.9219
416b_shluc	416b_737	17.3321	15.7876	20.9613	18.5767	15.4545	16.7765	19.184	18.2898	20.2892	14.4629	19.9976
416b_shluc	416b_738	18.4098	14.9713	19.2025	17.2976	14.2576	14.5918	18.4312	16.832	19.6175	13.0966	18.6575
416b_shPU.1	416b_739	16.6459	15.2456	18.2476	16.7548	15.0961	14.8901	19.8908	25.9489	16.931	12.6713	16.9977
416b_shPU.1	416b_740	17.6371	15.1765	19.2788	17.084	15.2265	14.9732	21.7603	18.9609	16.5084	13.3293	17.247
416b_shPU.1	416b_741	17.8996	15.9303	18.1014	16.2243	14.7386	14.0755	20.4026	40	17.3103	13.0417	17.2
416b_shPU.1	416b_742	17.1263	16.3123	18.4037	18.5925	16.5084	15.0461	19.192	21.1485	17.9525	13.1941	18.3466
416b_shPU.1	416b_743	17.6283	15.7331	21.1411	17.6971	15.376	14.9144	19.887	18.1044	18.9541	13.0664	18.6809
416b_shPU.1	416b_744	16.8606	14.7643	18.1988	16.0542	15.2988	14.9059	20.4287	19.5751	16.2138	12.323	17.507
416b_shPU.1	416b_745	17.2052	15.274	18.7552	18.3189	14.4792	14.5463	21.0256	40	17.4058	12.6679	18.1403
416b_shPU.1	416b_746	16.2712	13.9916	17.9218	15.6543	14.0852	13.2384	18.7302	19.1664	15.5654	12.6595	16.8361
416b_shPU.1	416b_747	15.7729	15.0109	19.4885	15.6721	14.4179	14.8654	18.9587	19.3839	15.897	12.6132	17.2262
416b_shPU.1	416b_748	17.5682	15.8103	18.5332	18.6425	14.4465	13.8515	20.284	40	16.2909	12.1547	17.9057
416b_shPU.1	416b_749	17.2287	15.5869	17.9977	17.2221	13.8709	14.4816	18.2985	17.8041	16.289	13.5279	17.6277
416b_shPU.1	416b_750	16.9484	14.3848	18.501	18.6851	15.0676	13.8419	18.7136	16.7835	15.4475	12.0902	16.2126
416b_shPU.1	416b_751	17.0631	16.197	19.338	17.87	14.8873	16.6873	21.443	19.4649	18.8809	13.0113	18.2174
416b_shPU.1	416b_752	16.8218	15.0747	17.6049	17.4135	14.0925	14.3506	19.4146	18.6787	17.454	12.4022	17.2204
416b_shPU.1	416b_753	16.9459	15.5733	16.1113	15.9079	14.1528	13.6809	19.5717	17.3609	17.0755	12.1044	15.5418
416b_shPU.1	416b_754	19.1622	14.7816	18.2664	15.8414	14.6456	13.935	20.0321	19.9195	14.9776	13.4576	18.4887
416b_shPU.1	416b_755	19.2081	15.8634	18.1592	17.0624	14.7046	14.4207	19.9598	19.2101	17.1153	13.4399	17.8752
416b_shPU.1	416b_756	16.7491	15.0081	16.7869	15.334	13.9585	14.4286	18.6271	18.4288	17.1271	12.5891	16.8418
416b_shPU.1	416b_758	16.1322	15.5738	20.4525	17.3491	14.3279	14.1972	20.9815	18.7959	17.3902	12.7989	17.6973
416b_shPU.1	416b_759	18.7905	15.1303	19.2091	16.699	14.9726	14.102	20.4731	18.1361	15.1321	13.0463	16.8803
416b_shPU.1	416b_760	17.1945	18.9216	19.7553	19.0974	15.0384	15.9913	20.6659	40	19.0878	14.1722	18.7004
416b_shPU.1	416b_761	40	15.0532	19.0099	17.6462	14.1976	13.2922	19.6025	17.245	17.5472	12.5664	17.1118
416b_shPU.1	416b_762	17.9975	15.2049	18.4193	16.2495	14.9064	14.6166	18.9946	18.5058	16.5382	13.195	19.5596
416b_shPU.1	416b_763	19.453	14.6491	16.7932	16.4661	14.7407	13.4955	19.6338	19.3857	14.9786	12.3945	17.567
416b_shPU.1	416b_764	17.8055	16.2371	18.4883	16.2052	15.4372	14.6727	21.4993	40	16.4081	12.8984	18.1321
416b_shPU.1	416b_765	17.6215	14.8435	18.5149	15.0458	13.7604	13.9848	18.8052	17.928	16.0744	12.4345	17.4762
416b_shPU.1	416b_766	16.6982	15.0621	17.7821	40	15.6325	15.3144	19.9013	18.715	16.3859	12.5155	17.7176
416b_shPU.1	416b_767	18.742	15.8998	17.7984	17.28	14.4915	14.4872	20.4167	17.4345	17.5237	12.603	17.9535
416b_shPU.1	416b_768	16.3201	14.4334	19.5468	18.9216	13.7946	14.8774	19.0227	17.9526	15.6758	11.989	16.4849
416b_shPU.1	416b_769	16.5172	15.5605	19.6791	15.7715	13.7409	15.5541	19.3183	18.0148	17.3656	12.7235	18.6202
416b_shPU.1	416b_770	19.3057	16.2794	19.2099	16.8634	15.0299	14.7443	21.4692	18.0046	17.0996	14.3831	18.4477
416b_shPU.1	416b_771	15.8401	15.6281	19.8667	18.9139	15.5175	15.0211	18.3688	20.3501	16.859	13.9553	18.6372
416b_shPU.1	416b_772	17.4083	13.869	17.9515	15.8847	14.8952	13.1251	17.9654	17.9638	15.592	12.5977	17.3033
416b_shPU.1	416b_773	16.4142	15.6179	18.4885	15.5848	14.8855	14.8427	18.6652	18.3999	17.5487	13.2875	18.7999
416b_shPU.1	416b_774	17.3499	14.7662	19.8381	16.7959	14.6537	13.6955	19.7561	18.635	16.3395	13.349	17.2702
416b_shPU.1	416b_775	18.2377	16.8279	19.9736	40	14.9898	16.2277	19.4732	18.0418	17.5434	13.0615	18.2254
416b_shPU.1	416b_776	19.0048	14.729	17.3185	16.2025	14.1406	13.6708	18.8534	18.3733	17.7594	12.3367	17.3281
416b_shPU.1	416b_777	18.2723	16.1991	18.528	16.9242	15.2775	15.4977	19.4002	19.0237	16.0554	13.5884	19.8429
416b_shPU.1	416b_778	18.4923	16.293	19.0786	18.0952	15.1259	14.7135	19.2604	17.779	17.1996	12.8727	17.5969
416b_shPU.1	416b_779	18.3552	15.974	21.2558	17.9452	15.407	15.7622	20.0106	17.9963	17.763	13.0393	18.2578
416b_shPU.1	416b_780	19.6634	17.3054	19.1465	17.0989	16.1511	14.6234	18.9217	40	17.9697	13.4173	18.8127
416b_shPU.1	416b_781	18.9022	16.3573	19.3823	16.8025	15.7732	14.625	18.9785	21.5752	18.608	13.6635	18.6562
416b_shPU.1	416b_782	18.4804	16.7218	20.2422	40	15.3456	15.2512	21.0096	18.5183	16.8687	14.5785	18.0909
416b_shPU.1	416b_783	18.0426	16.068	20.8735	19.2396	16.8837	15.2628	19.4717	20.5922	17.6007	13.5167	19.6418
416b_shPU.1	416b_784	17.4339	15.7926	17.8282	16.2309	15.2151	15.0449	21.3034	24.6176	17.08	13.0502	19.3077
416b_shPU.1	416b_785	17.2666	16.4763	20.8707	18.4742	16.5265	16.4445	18.9429	19.7526	18.0305	12.6493	19.0882
416b_shPU.1	416b_786	18.5183	16.1845	19.2694	19.9981	15.2006	15.4746	19.2946	18.8298	17.215	13.6163	18.4637
416b_shPU.1	416b_787	16.9232	16.1465	17.3369	17.5663	15.711	14.3872	19.4308	20.0464	17.383	12.9989	19.2118
416b_shPU.1	416b_788	17.6678	16.418	17.0417	15.6641	15.5747	13.7825	22.5469	18.9958	40	12.2296	18.5121
416b_shPU.1	416b_789	18.9783	15.7434	18.9079	17.0243	14.5607	14.4359	19.0747	19.3178	17.0578	12.8454	19.2327
416b_shPU.1	416b_790	18.4725	16.6484	20.2137	17.7723	15.6106	17.031	20.1363	19.9813	17.5357	14.0395	19.8847
416b_shPU.1	416b_791	19.0934	16.1072	18.359	15.8714	15.4768	14.6551	19.1788	18.1949	19.7622	13.1201	18.4644
416b_shPU.1	416b_792	18.4345	15.7033	17.1813	16.2175	14.5914	13.4663	17.8254	19.8987	17.3258	12.9359	17.1451
416b_shPU.1	416b_793	17.6159	15.9166	20.7327	19.6128	16.0767	16.2492	19.99	40	16.545	13.9721	18.1811
416b_shPU.1	416b_794	17.5842	15.4813	19.0606	15.3311	14.5369	15.1206	20.6538	20.3318	16.5727	12.5809	18.1215
416b_shPU.1	416b_795	19.5657	16.2648	19.885	18.1107	14.7231	14.965	19.6871	21.7158	17.3282	13.3784	18.0934
416b_shPU.1	416b_796	17.2169	15.1612	18.3812	16.5394	14.7344	15.0675	22.242	21.1035	17.8877	13.5734	18.6468
416b_shPU.1	416b_797	19.1825	16.3668	20.0858	17.6473	15.8537	15.5991	20.4843	19.2969	18.1934	14.3604	20.4916
416b_shPU.1	416b_798	17.6454	15.6187	18.0052	16.3024	14.423	14.9219	21.02	19.3456	16.679	13.8925	18.7657
416b_shPU.1	416b_799	19.6677	15.7388	20.9454	20.3192	15.3267	15.0949	19.3422	19.6257	16.9313	13.7906	17.7211
416b_shPU.1	416b_800	16.5422	14.6706	20.1392	19.3282	14.5276	14.9899	20.2756	40	15.991	12.7193	19.7455
416b_shPU.1	416b_801	40	15.8487	20.5479	18.0637	16.1844	16.3194	19.4911	20.141	17.0365	13.7302	20.5027
416b_shPU.1	416b_802	17.7473	17.8451	20.1717	21.0905	16.1531	17.2229	20.5855	19.0612	18.1668	13.3746	21.6505
416b_shPU.1	416b_803	19.6063	14.3525	18.3235	17.1832	14.4584	13.7978	19.0961	19.0968	16.2471	12.1365	18.9551
416b_shPU.1	416b_804	17.5656	16.3007	20.9536	17.2309	14.7397	15.5732	19.7899	18.8247	17.4651	14.1349	19.4496
416b_shPU.1	416b_805	18.6288	15.3151	18.1572	17.6613	15.6518	14.8762	18.7162	20.4078	16.611	13.8507	17.5214
416b_shPU.1	416b_806	20.9708	16.5483	18.9509	17.9476	15.9408	14.9671	19.1682	40	18.2112	14.4546	18.2202
416b_shPU.1	416b_807	18.9555	16.6976	19.2886	17.8882	16.4061	15.9457	20.5947	19.1013	17.4607	14.5594	21.3994
416b_shPU.1	416b_808	18.116	20.0078	19.4546	17.9087	15.0742	16.0957	21.9708	21.355	18.5502	14.568	20.2965
416b_shPU.1	416b_810	17.553	15.8137	20.4631	16.561	15.285	16.1227	19.8185	40	17.5232	13.1573	19.3634
416b_shPU.1	416b_811	17.9769	15.7919	17.9469	16.9983	14.2167	16.8374	18.1701	21.9358	18.3514	12.6751	17.5596
416b_shPU.1	416b_812	19.7655	15.9349	20.9648	18.1968	15.2989	15.8088	21.8109	19.8897	16.6393	15.2769	19.1911
416b_shPU.1	416b_813	17.0634	16.8471	20.1095	16.8274	14.8034	14.5333	19.9366	19.4542	18.7267	12.4679	18.9956
416b_shPU.1	416b_814	18.1734	17.4065	19.514	18.1275	15.4513	15.8264	21.1823	40	17.3031	14.1233	19.8409
416b_shPU.1	416b_815	20.0081	17.1699	20.0783	18.0706	16.1397	15.8007	20.5034	19.1292	18.8227	14.2285	17.612
416b_shPU.1	416b_816	17.2048	17.0312	18.5888	40	14.523	15.6348	18.8786	40	16.8177	14.1765	19.6784
416b_shPU.1	416b_817	16.4024	14.4991	17.2924	14.9678	13.9331	13.6843	18.286	19.4954	16.1765	11.9938	17.8005
416b_shPU.1	416b_818	18.1622	16.2002	19.4506	17.3054	15.6431	16.5594	40	20.1113	18.2693	13.5315	19.1391
416b_shPU.1	416b_819	18.1011	17.009	18.8215	18.0034	14.8205	15.0486	20.6173	20.4942	18.5435	12.1515	18.0969
416b_shPU.1	416b_820	17.9137	16.8532	20.9553	17.978	16.2984	15.8707	22.1429	19.6818	19.4844	13.5682	19.8688
416b_shPU.1	416b_821	17.5169	15.7289	18.1047	40	15.2013	14.307	20.7484	17.4776	15.9414	13.2227	17.5364
416b_shPU.1	416b_822	16.9894	16.0848	18.5516	17.2163	15.1079	14.7401	19.9828	18.7588	17.3633	13.7896	18.9836
416b_shPU.1	416b_823	16.7895	14.9287	17.9644	14.9153	13.8362	14.0566	20.7323	19.7348	17.6117	12.1975	16.4714
416b_shPU.1	416b_824	17.6779	15.378	19.5654	17.0664	14.6368	14.8642	19.9358	18.309	16.923	13.2944	18.4255
416b_shPU.1	416b_825	18.2925	15.8968	20.9443	18.6259	16.9527	16.2321	22.3704	20.9879	18.4635	14.4128	20.0841
416b_shPU.1	416b_826	20.4916	17.8172	20.992	21.3557	16.6426	40	20.9045	19.4532	18.0088	14.8767	20.8863
416b_shPU.1	416b_827	17.4963	15.7984	17.8372	18.8927	15.2868	15.2131	20.4303	40	17.9286	14.0048	18.6411
416b_shPU.1	416b_828	17.9912	15.5421	18.4001	16.1652	14.8779	14.2971	22.7494	25.446	17.0431	13.7354	16.7105
416b_shPU.1	416b_829	17.3099	14.8171	18.191	18.6119	14.7953	13.8024	19.9217	19.0618	18.8318	12.2316	17.6593
416b_shPU.1	416b_830	18.7499	15.4091	18.6437	17.9335	14.7141	14.8537	21.2751	17.1153	16.4674	13.7544	18.2923
416b_shPU.1	416b_831	16.7319	14.9301	18.9222	16.5577	14.5605	14.9628	19.9922	16.6648	17.5374	12.7205	18.7012
416b_shPU.1	416b_832	18.4569	16.23	20.9674	19.7493	16.6756	15.7734	19.7319	22.4678	19.8918	14.9901	20.036
416b_shPU.1	416b_833	20.8282	16.4626	20.2089	17.3127	15.494	15.4046	20.4979	40	17.4407	13.6867	20.3748
416b_shPU.1	416b_834	17.7554	15.399	21.5379	16.167	14.7122	14.3156	19.4889	20.8499	16.6776	14.4166	18.2926
416b_shPU.1	416b_835	18.0235	15.2449	19.1856	16.451	14.6227	14.8294	22.1499	40	16.3923	12.6913	17.885
416b_shPU.1	416b_836	18.8372	15.8949	22.898	19.3806	16.9125	16.4162	20.7663	20.0253	17.5517	14.6273	19.1528
416b_shPU.1	416b_837	19.5809	16.7974	21.0819	40	16.495	16.5241	22.6112	20.3416	20.7533	14.6556	19.5474
416b_shPU.1	416b_838	18.7433	16.4769	21.6733	18.5683	15.5334	17.0324	22.3206	19.9168	16.9149	15.3844	19.3843
416b_shPU.1	416b_839	17.5935	16.1957	20.6384	18.3685	14.8224	15.1614	23.6219	18.9906	17.1874	14.0705	19.5326
416b_shPU.1	416b_840	17.0565	18.2	21.1608	19.9933	14.918	14.9362	18.9826	16.5817	19.4739	13.1855	18.9192
416b_shPU.1	416b_841	17.7324	15.7073	18.0645	40	15.7317	14.8707	19.4681	40	17.8857	13.6048	19.1319
416b_shPU.1	416b_842	18.7294	17.4748	22.1664	20.1789	15.9751	16.7162	20.4362	17.9409	17.8678	16.1015	18.9642
416b_shPU.1	416b_843	15.7583	14.7553	17.7904	17.8014	14.0378	13.6525	19.3498	17.493	15.7347	12.6213	17.3215
416b_shPU.1	416b_844	20.0609	17.9044	19.3614	18.1735	15.5044	15.1985	21.2721	20.5034	17.4042	13.8537	19.7539
416b_shPU.1	416b_845	18.1183	17.0188	20.9143	40	15.9625	17.2355	20.7053	19.812	18.6285	14.213	20.1766
416b_shPU.1	416b_846	40	16.5922	19.9944	16.8358	14.2434	14.7935	22.1656	20.391	16.5966	14.4395	17.9782
416b_shPU.1	416b_847	18.0604	15.0951	17.1093	16.7258	13.8313	13.7512	19.6808	18.7524	16.1752	12.3678	18.1706
416b_shPU.1	416b_848	19.1737	17.4095	19.3334	40	17.4809	18.7528	19.5888	40	40	11.9502	17.509
416b_shPU.1	416b_849	17.6975	16.4399	20.6419	19.208	14.4546	16.0648	22.9969	19.9253	16.6637	15.3544	17.5865
416b_shPU.1	416b_850	18.501	15.1742	19.0897	17.1211	15.5843	14.6081	19.73	21.325	18.6869	14.1636	18.8426
416b_shPU.1	416b_851	19.1428	17.4473	20.4529	19.0125	16.6142	18.7397	23.306	19.6897	17.4759	15.3863	19.9171
416b_shPU.1	416b_852	19.7504	17.8232	20.7841	17.802	40	18.6417	20.3649	19.1402	16.7101	13.2947	19.8672
416b_shPU.1	416b_853	18.5334	16.9708	20.8257	16.8972	15.1216	15.8575	20.3716	40	20.3474	13.8765	18.8199
416b_shPU.1	416b_854	18.8791	15.5994	18.6692	16.3429	14.2564	15.5548	20.4779	19.1348	16.732	12.6672	18.7524
416b_shPU.1	416b_855	17.5893	15.8817	18.5894	18.5804	14.9117	14.9756	19.3371	20.5794	16.0962	12.7696	17.0479
416b_shPU.1	416b_856	17.0904	14.8432	19.086	17.3223	14.4424	14.8058	19.22	16.9097	19.1272	13.2106	18.0553
416b_shPU.1	416b_857	18.8231	16.2062	23.5343	18.7346	16.2603	18.2099	20.6967	20.5394	16.914	15.775	19.2745
416b_shPU.1	416b_858	17.4588	15.9875	40	16.7416	14.6619	15.5022	19.7011	18.9361	18.445	14.5539	17.9839
416b_shPU.1	416b_859	17.7762	15.4543	19.2189	18.5847	15.4453	16.8823	19.8142	21.4788	17.3559	14.7649	19.2536
416b_shPU.1	416b_860	16.6375	17.3594	20.8041	40	15.7266	15.553	19.8851	20.4342	17.2515	14.9879	19.2686
416b_shPU.1	416b_861	19.1415	15.3074	18.33	18.9131	14.3087	14.2056	19.3473	18.9391	17.9961	12.1721	18.4984

## Sheet: PU.1_downreg_normalised
Supplementary Table 5:
PU.1 down-regulation: normalised data
		Transcription factors of interest									housekeeping genes
Cell_type	Name	Erg	Fli1	Gata2	Gfi1b	Lyl1	Meis1	Runx1	Spi1	Tal1	Ubc	Polr2a
416b_shluc	416b_616	1.90128	0.407741	4.19421	2.2421	-0.447389	-0.595331	3.27191	3.21661	1.46833	-2.43972	2.43972
416b_shluc	416b_617	7.93343	-0.09601	2.35058	0.669635	-0.447685	-1.2701	3.52409	2.03882	1.63361	-2.78735	2.78735
416b_shluc	416b_618	1.66745	0.45432	3.60364	3.25894	0.169441	-1.05073	2.19123	2.59387	4.81941	-2.71825	2.71825
416b_shluc	416b_619	2.34109	-0.35384	5.28432	2.72561	-0.174638	-0.307873	1.71593	1.51768	0.569461	-3.13921	3.13921
416b_shluc	416b_620	0.52579	-0.589292	4.48292	2.96436	-0.361411	0.296257	1.28203	1.09923	1.65248	-2.59276	2.59276
416b_shluc	416b_621	2.51255	0.707636	11.2644	2.38979	-1.8234	-0.456697	1.22707	0.875127	1.06584	-3.6393	3.6393
416b_shluc	416b_622	1.7077	-0.766362	5.32123	1.65828	-0.670508	0.767916	4.85139	0.961518	2.74023	-2.49859	2.49859
416b_shluc	416b_623	2.76657	-0.317081	4.64614	4.33418	-0.107884	-0.568341	2.83065	1.66503	1.04155	-3.56605	3.56605
416b_shluc	416b_624	7.93343	-0.185714	4.49504	0.526382	-0.366462	-0.0360774	3.06155	1.20614	2.01854	-2.38644	2.38644
416b_shluc	416b_625	-0.599422	-2.00075	2.40056	8.07032	-1.99267	-2.78716	1.50383	-0.932552	0.521853	-3.16491	3.16491
416b_shluc	416b_626	1.89951	0.271727	3.54665	4.66487	-0.470426	-0.584315	1.6497	1.25365	1.21678	-2.44752	2.44752
416b_shluc	416b_627	1.75032	-1.30168	4.54323	8.07032	-1.37533	0.631805	3.87785	-0.0343111	0.540295	-1.6974	1.6974
416b_shluc	416b_628	1.19344	-0.732781	4.02057	2.4646	-0.95079	-1.56076	1.2366	1.86918	1.43341	-2.50241	2.50241
416b_shluc	416b_629	2.80361	-1.06442	2.63987	8.07032	-0.994752	-0.2945	3.20209	0.186988	0.792095	-1.37833	1.37833
416b_shluc	416b_630	2.56917	-1.76702	2.00967	-0.106279	-1.89021	-2.9559	2.14915	-0.0644163	-1.17975	-1.24002	1.24002
416b_shluc	416b_631	0.448633	0.0654443	2.46892	1.84961	-0.388882	-0.674079	2.39993	1.18571	2.44087	-3.00024	3.00024
416b_shluc	416b_632	1.36226	-0.652266	3.19536	1.33048	-1.51518	-1.25249	1.49918	1.37933	1.56034	-2.68093	2.68093
416b_shluc	416b_633	1.22871	-1.48986	1.39212	-0.247584	-1.28256	-2.33617	2.97839	-0.387622	-0.638882	-3.26104	3.26104
416b_shluc	416b_634	0.50124	-0.275684	3.31776	8.07032	-1.53374	-1.91896	2.66601	0.521211	-0.21727	-3.1465	3.1465
416b_shluc	416b_635	4.24689	-0.827206	2.67735	-0.267721	-1.29112	-0.774352	2.33271	1.41491	2.1248	-2.48596	2.48596
416b_shluc	416b_636	1.45779	-0.261722	3.87133	3.12851	-0.0150692	-0.321755	2.86017	0.666705	0.705676	-2.11118	2.11118
416b_shluc	416b_637	0.394858	-1.27994	6.22443	2.92878	-0.894051	-1.46383	4.1754	1.88721	9.79451	-2.42181	2.42181
416b_shluc	416b_638	0.0736957	-1.12368	3.18092	8.07032	-1.0417	-0.410121	1.06377	0.516628	13.5056	-3.70238	3.70238
416b_shluc	416b_639	1.00014	-0.814164	2.11264	0.908964	-1.41133	-2.16001	3.37938	1.58764	-0.0968185	-1.72138	1.72138
416b_shluc	416b_640	0.822892	2.50376	3.67799	2.9152	0.0343208	-0.499302	2.79014	4.407	2.88951	-2.83113	2.83113
416b_shluc	416b_641	0.898957	-0.529559	4.23775	0.644316	-0.809065	-0.159744	2.36292	2.16094	1.40628	-2.20582	2.20582
416b_shluc	416b_642	0.976334	-0.528276	2.50865	2.27678	-1.50319	-2.23242	2.16126	0.819481	0.682732	-3.01774	3.01774
416b_shluc	416b_643	7.93343	-0.436502	11.2644	1.04299	-0.150347	-1.28606	1.59584	1.20258	1.02858	-3.0727	3.0727
416b_shluc	416b_644	0.36653	-0.0506771	3.53676	1.38434	-0.376123	-0.220686	1.89716	0.342576	1.21849	-3.12969	3.12969
416b_shluc	416b_645	2.21003	-0.946383	1.76075	0.52877	-0.682649	-2.07304	3.84198	0.842849	2.91974	-3.34278	3.34278
416b_shluc	416b_646	0.485508	-1.13786	4.87289	0.600012	-1.45207	-1.24263	1.46196	-0.243143	0.107595	-3.43689	3.43689
416b_shluc	416b_647	0.306104	0.206406	2.66567	0.963092	-0.851484	-1.40554	1.28889	0.880536	2.22533	-2.60894	2.60894
416b_shluc	416b_648	1.41533	0.169843	2.82397	1.72144	-0.53105	-0.466122	1.25652	0.164609	-0.413423	-2.86398	2.86398
416b_shluc	416b_649	1.25597	-0.208724	2.6147	1.88034	-0.448657	-1.03931	3.0558	1.35655	0.89554	-2.29277	2.29277
416b_shluc	416b_650	1.08757	-1.01284	3.37895	2.16487	-1.72637	-1.79974	2.1216	0.11978	3.51109	-3.26002	3.26002
416b_shluc	416b_651	2.38687	0.496675	2.73681	2.18466	-0.212423	-0.9971	3.23869	1.73065	0.497783	-2.02288	2.02288
416b_shluc	416b_652	-0.117239	-0.825326	2.17794	1.83056	-1.41707	1.56917	1.60568	0.318815	-1.10068	-3.48724	3.48724
416b_shluc	416b_653	2.63005	-0.672266	1.78736	1.11789	-0.694002	-1.98684	2.42684	1.1822	0.0665482	-2.71719	2.71719
416b_shluc	416b_654	7.93343	1.12917	4.28118	1.29043	0.614416	-0.0501536	2.23016	0.714328	3.06423	-3.28352	3.28352
416b_shluc	416b_655	-0.265449	-0.446036	1.42869	-0.471633	0.532258	-2.58368	1.48409	0.935827	-0.587869	-3.57999	3.57999
416b_shluc	416b_656	0.573155	-0.997017	1.76123	1.0744	-0.932801	-2.68148	3.48146	0.408924	1.65541	-3.54209	3.54209
416b_shluc	416b_657	2.37861	0.456179	4.05283	2.09052	-1.31992	0.176024	2.19482	0.505993	1.26198	-2.87943	2.87943
416b_shluc	416b_658	0.603333	1.52644	4.39274	0.570075	0.911691	-0.853475	1.65274	1.77746	1.95538	-3.4167	3.4167
416b_shluc	416b_659	0.528396	-0.151241	2.65689	-0.138293	-1.51704	-2.82558	1.37866	0.324371	-0.586493	-3.61889	3.61889
416b_shluc	416b_660	1.7336	0.0976671	2.52292	4.26456	-1.30018	0.135563	1.85039	0.875375	13.5056	-2.56573	2.56573
416b_shluc	416b_661	1.35353	-0.204232	3.60753	3.38189	-1.17812	1.27003	0.985612	2.15187	0.613983	-2.06908	2.06908
416b_shluc	416b_662	-2.32601	-3.04133	2.20372	0.310439	-2.06915	-3.30159	0.171224	-1.44333	-0.675324	-5.30305	5.30305
416b_shluc	416b_663	1.66757	-0.236066	5.51225	3.21135	0.486869	0.279713	3.12227	0.598153	2.75507	-2.82275	2.82275
416b_shluc	416b_664	2.05285	-0.618679	1.90003	3.93597	-1.07079	-0.89749	3.00637	2.17789	0.790614	-2.78517	2.78517
416b_shluc	416b_665	2.57674	-0.180772	6.12527	3.59591	-0.306419	-0.955374	2.75837	1.48299	0.794254	-2.32254	2.32254
416b_shluc	416b_666	1.69442	0.0809828	3.26389	2.18592	-0.825639	-0.793012	2.85808	1.50089	3.87696	-2.53792	2.53792
416b_shluc	416b_667	1.42444	1.24544	11.2644	2.3842	-1.26662	-1.34048	3.68307	0.68784	2.57619	-2.91155	2.91155
416b_shluc	416b_668	2.9597	0.683227	4.47609	2.73052	-0.759146	-0.565445	2.69867	0.515018	1.01422	-2.38287	2.38287
416b_shluc	416b_669	0.772583	-0.633057	1.94407	0.280876	-1.30352	-1.03934	2.94575	1.65512	0.871095	-2.75992	2.75992
416b_shluc	416b_670	1.92917	0.680325	5.8101	1.38663	-0.135123	-0.537288	3.22849	3.30024	1.80021	-2.33056	2.33056
416b_shluc	416b_671	1.51347	1.03412	3.69791	0.902476	-1.17279	-0.613472	3.74587	2.16395	5.04201	-2.25092	2.25092
416b_shluc	416b_672	1.11636	0.500296	4.05715	2.57652	-0.0104611	0.214777	3.1626	1.18613	1.44123	-3.1496	3.1496
416b_shluc	416b_673	2.48014	1.352	2.9507	1.22238	-0.479391	-0.664749	1.41843	2.30927	2.37771	-2.54944	2.54944
416b_shluc	416b_674	2.32858	-0.311824	3.0001	3.08935	-1.07105	-0.748942	1.96144	1.84322	1.46822	-2.64398	2.64398
416b_shluc	416b_675	1.46493	-0.320803	3.08954	3.60885	-1.03766	-1.51724	2.57159	0.785825	1.18713	-3.334	3.334
416b_shluc	416b_676	7.93343	-0.605542	2.19696	1.80239	-0.503726	-0.940384	2.40019	1.16218	2.14462	-2.52839	2.52839
416b_shluc	416b_677	1.14277	-0.256217	3.24928	2.50366	-0.737084	-0.42897	1.74614	0.77158	2.1901	-2.77468	2.77468
416b_shluc	416b_678	3.8257	-0.786172	2.76177	0.460667	-1.08361	-1.64244	3.34747	1.65098	0.670251	-2.95574	2.95574
416b_shluc	416b_679	0.00591693	-0.00351072	11.2644	3.6691	-0.911688	0.25278	2.01424	0.82358	0.749335	-3.44126	3.44126
416b_shluc	416b_680	0.658355	-1.11141	11.2644	8.07032	-0.553387	-0.310918	3.10562	1.63841	2.3453	-2.41193	2.41193
416b_shluc	416b_681	7.93343	-1.93632	1.56843	2.79081	-1.78845	-2.48255	2.01043	0.103499	-0.0117498	-2.51661	2.51661
416b_shluc	416b_682	1.92597	0.033074	2.97007	1.63037	-0.899017	0.0831413	1.55496	1.24136	2.33012	-2.24621	2.24621
416b_shluc	416b_683	7.93343	0.354653	3.4556	4.73919	0.0068605	-1.91866	4.37856	1.19879	0.136853	-2.97567	2.97567
416b_shluc	416b_684	2.63024	0.0394779	3.80218	0.785636	-0.743382	-0.826203	1.791	0.775929	1.29945	-2.98068	2.98068
416b_shluc	416b_685	1.3131	0.846672	5.54209	2.88159	0.240276	0.129479	0.936434	0.184811	9.43178	-3.50972	3.50972
416b_shluc	416b_686	1.66922	1.01051	2.90646	2.25789	0.584485	0.609758	2.04784	1.52168	3.85162	-2.93468	2.93468
416b_shluc	416b_687	2.42748	0.123766	4.18513	8.07032	-0.704589	-0.787647	2.93592	1.89626	1.16656	-2.59402	2.59402
416b_shluc	416b_688	4.6296	-0.400124	2.90739	1.13533	-1.2718	-1.77065	3.53149	0.804138	0.166556	-2.84103	2.84103
416b_shluc	416b_689	7.93343	-0.00921875	3.98625	1.48121	-0.0807892	-0.832039	3.50861	2.7449	3.93796	-2.61391	2.61391
416b_shluc	416b_690	1.74774	-0.239199	4.92498	0.670128	-1.0062	-1.39827	1.62658	1.79268	-0.140469	-1.76091	1.76091
416b_shluc	416b_691	7.93343	-0.412228	3.5089	1.12692	-1.41629	-1.51558	2.81188	0.962103	0.678512	-2.15748	2.15748
416b_shluc	416b_692	1.5761	-1.94374	3.90081	0.823892	-0.602066	-1.74448	0.432918	-0.406211	3.40371	-2.81475	2.81475
416b_shluc	416b_693	4.30579	0.730654	2.00032	4.77032	-0.171838	-0.586491	2.96463	1.02974	2.58187	-2.65721	2.65721
416b_shluc	416b_694	2.6727	-0.741989	1.15281	0.0258372	-0.934344	-1.90305	1.53513	2.0464	0.849608	-2.6593	2.6593
416b_shluc	416b_695	1.26933	1.03091	7.96439	3.25974	0.64165	0.0335202	4.47313	0.784712	2.89214	-2.2441	2.2441
416b_shluc	416b_696	2.09878	0.216351	3.50996	3.21417	-0.910095	-1.13077	1.29369	0.209741	1.25502	-2.71162	2.71162
416b_shluc	416b_697	2.05362	0.160862	2.80852	2.26599	-1.47443	-1.4473	3.52525	1.57611	4.86431	-2.51068	2.51068
416b_shluc	416b_698	2.41664	1.89206	3.79864	1.85019	-1.15452	-1.75575	5.07633	1.53621	0.811311	-3.082	3.082
416b_shluc	416b_699	2.09301	0.212273	3.61119	1.12832	-0.841949	-0.766813	4.97943	2.38885	2.96508	-2.68319	2.68319
416b_shluc	416b_700	2.5544	0.294469	5.41714	3.62782	-0.304132	-0.934817	3.84759	2.08606	0.861507	-2.58349	2.58349
416b_shluc	416b_701	1.76334	-1.16352	2.06864	1.60071	-0.738469	-2.21115	3.00908	1.57439	3.64356	-2.76174	2.76174
416b_shluc	416b_702	1.80943	0.473662	3.9798	1.93317	-0.943246	-1.47431	6.94525	1.28235	1.47133	-2.40961	2.40961
416b_shluc	416b_703	2.2313	-0.148188	2.98352	0.255097	-1.08799	-1.18084	2.67376	1.6909	0.0863282	-3.13821	3.13821
416b_shluc	416b_704	0.423223	-0.799621	6.06058	8.07032	-0.667181	-0.434952	4.4942	1.76437	2.66465	-2.44488	2.44488
416b_shluc	416b_705	1.99043	-0.12354	4.26471	1.32458	-0.333241	-0.294608	4.20373	2.16123	4.3002	-2.5714	2.5714
416b_shluc	416b_706	1.02829	0.0379151	4.77328	2.14943	-0.819502	-1.10953	2.82945	2.23551	1.53991	-2.57565	2.57565
416b_shluc	416b_707	0.993987	-0.353128	5.39015	1.0548	-1.4135	-1.55351	3.01124	1.87129	3.20806	-2.97858	2.97858
416b_shluc	416b_708	1.44661	0.0402565	4.04503	2.06931	-0.389423	-0.57242	3.67867	0.723705	1.04988	-2.57288	2.57288
416b_shluc	416b_709	0.64056	0.30126	4.14342	2.17662	-0.194085	-1.18613	3.76874	1.24145	2.7465	-2.4488	2.4488
416b_shluc	416b_710	-0.692615	-2.59676	3.15005	0.494238	-2.62399	-2.84602	0.345547	-0.502519	-1.01416	-3.92534	3.92534
416b_shluc	416b_711	2.47642	0.274579	3.10069	0.630343	-0.892621	-0.600104	2.87487	2.05237	2.76933	-3.02957	3.02957
416b_shluc	416b_712	2.95741	0.0114573	3.81547	2.9477	-0.904677	-0.710288	5.62792	0.406379	1.78114	-2.05729	2.05729
416b_shluc	416b_713	1.51427	-0.361281	4.46653	1.87906	-0.594668	0.0605303	10.8264	1.01233	1.77239	-3.22789	3.22789
416b_shluc	416b_714	2.67394	-0.687347	3.77773	2.27899	-0.820247	-0.759297	3.47495	1.62713	1.12166	-3.12141	3.12141
416b_shluc	416b_715	3.00127	-0.0452527	1.94152	0.427366	-0.908325	-0.449962	2.78957	1.20113	3.91776	-2.34733	2.34733
416b_shluc	416b_716	-0.0927647	-0.455699	11.2644	2.37745	-2.73102	-0.807007	1.35792	-0.1882	-0.203759	-4.1237	4.1237
416b_shluc	416b_717	0.202266	-1.14089	2.75411	1.6305	-1.26952	-0.460746	2.40208	1.00511	-0.202696	-4.09401	4.09401
416b_shluc	416b_718	1.35243	1.3011	3.04763	2.01003	-0.546221	-0.756204	3.21296	2.24083	1.28184	-2.58021	2.58021
416b_shluc	416b_719	3.15695	0.167586	3.97277	1.48153	-0.0818088	-0.682981	3.79375	2.28507	2.96547	-2.83097	2.83097
416b_shluc	416b_720	-2.62361	-3.37796	1.61273	0.755234	-2.10181	-3.49808	-0.840925	-1.97586	13.5056	-5.3252	5.3252
416b_shluc	416b_721	1.58644	-1.3752	3.50538	3.52135	-1.11406	-0.704104	4.1105	-0.252795	0.954799	-2.04191	2.04191
416b_shluc	416b_722	1.73871	-2.35721	2.74988	0.759568	-1.81746	-3.16429	1.25238	-0.419224	-0.546931	-3.63518	3.63518
416b_shluc	416b_723	1.96125	0.0340202	4.89446	0.954284	-0.678389	-0.5325	4.06486	2.53628	3.30924	-2.76072	2.76072
416b_shluc	416b_724	1.49294	-0.197428	2.97506	2.61899	-0.537825	-2.09573	2.27928	0.918292	5.26643	-2.71159	2.71159
416b_shluc	416b_725	2.51175	-0.0469414	3.71143	4.30942	0.586752	-0.877941	3.23974	1.82426	2.95312	-2.06154	2.06154
416b_shluc	416b_726	0.573478	0.1628	1.89504	1.79789	-1.19577	-0.997814	3.69524	1.66971	0.512124	-2.82239	2.82239
416b_shluc	416b_727	3.60484	-0.281546	11.2644	8.07032	0.477261	2.4733	2.69578	-0.156807	10.2056	-4.13132	4.13132
416b_shluc	416b_728	2.14247	-1.99751	2.40265	0.754261	-1.39733	-1.28918	3.20963	-0.155997	-0.179828	-2.63396	2.63396
416b_shluc	416b_729	0.156341	-0.910365	3.84401	0.550972	-1.1412	-1.04341	2.97482	1.97551	1.2813	-2.3827	2.3827
416b_shluc	416b_730	2.48411	-0.115741	4.29077	1.2868	-0.7842	-0.80506	2.72751	1.54082	1.84316	-2.90395	2.90395
416b_shluc	416b_731	1.82474	-0.559434	2.66865	2.50071	-1.35526	-2.13072	3.99854	-0.502518	2.58974	-2.77592	2.77592
416b_shluc	416b_732	2.10072	0.153131	3.7567	0.860344	-1.06682	-0.887148	2.2078	1.54618	0.804328	-3.0651	3.0651
416b_shluc	416b_733	1.34488	0.689082	5.80641	1.21129	-0.320085	0.539663	3.11471	1.333	13.5056	-3.61055	3.61055
416b_shluc	416b_734	1.10653	-0.979659	2.61981	0.719012	-0.687992	-1.4154	2.13536	1.36984	0.982217	-2.83205	2.83205
416b_shluc	416b_735	0.972698	0.0823632	4.86593	8.07032	-0.801611	-0.259973	2.69078	0.657313	1.79947	-3.24633	3.24633
416b_shluc	416b_736	1.90823	0.477616	6.14749	2.9051	-0.580803	-0.430978	3.41198	0.705542	1.42652	-2.7913	2.7913
416b_shluc	416b_737	0.101905	-1.4426	3.73104	1.34652	-1.77569	-0.453767	1.95375	1.05961	3.05898	-2.76733	2.76733
416b_shluc	416b_738	2.53273	-0.905778	3.32549	1.42051	-1.61951	-1.28527	2.55417	0.954904	3.74042	-2.78045	2.78045
416b_shPU.1	416b_739	1.8114	0.411088	3.41313	1.92027	0.261649	0.0556258	5.05629	11.1144	2.09656	-2.1632	2.1632
416b_shPU.1	416b_740	2.34894	-0.111643	3.99066	1.79593	-0.0615749	-0.314937	6.47214	3.67281	1.22027	-1.95886	1.95886
416b_shPU.1	416b_741	2.77874	0.80948	2.98057	1.10346	-0.382231	-1.04534	5.28169	14.4144	2.1894	-2.07919	2.07919
416b_shPU.1	416b_742	1.35594	0.541921	2.6333	2.82214	0.738052	-0.724277	3.42167	5.37816	2.18215	-2.57625	2.57625
416b_shPU.1	416b_743	1.75464	-0.140586	5.26749	1.82349	-0.497623	-0.959214	4.01333	2.23072	3.08048	-2.80722	2.80722
416b_shPU.1	416b_744	1.94555	-0.150748	3.28377	1.13921	0.383789	-0.00916334	5.51365	4.66011	1.29874	-2.59201	2.59201
416b_shPU.1	416b_745	1.80107	-0.130112	3.35103	2.91474	-0.924907	-0.857778	5.6215	14.4144	2.00164	-2.73621	2.73621
416b_shPU.1	416b_746	1.52337	-0.756186	3.17398	0.906535	-0.662551	-1.5094	3.98244	4.41861	0.817645	-2.08828	2.08828
416b_shPU.1	416b_747	0.853207	0.0912304	4.56881	0.752365	-0.501822	-0.0543338	4.039	4.46422	0.977258	-2.30647	2.30647
416b_shPU.1	416b_748	2.53796	0.780113	3.50293	3.61225	-0.583718	-1.17869	5.25377	14.4144	1.26071	-2.87548	2.87548
416b_shPU.1	416b_749	1.65096	0.00910642	2.41997	1.64434	-1.70687	-1.09618	2.72073	2.22629	0.71128	-2.04991	2.04991
416b_shPU.1	416b_750	2.79698	0.233416	4.34961	4.53371	0.916261	-0.309495	4.56223	2.63212	1.2961	-2.06118	2.06118
416b_shPU.1	416b_751	1.44875	0.582638	3.72364	2.25569	-0.727072	1.07301	5.82863	3.8506	3.26661	-2.60303	2.60303
416b_shPU.1	416b_752	2.01051	0.263445	2.79367	2.60222	-0.718808	-0.460641	4.60333	3.86744	2.64274	-2.40912	2.40912
416b_shPU.1	416b_753	3.12281	1.7502	2.28815	2.08483	0.329657	-0.14218	5.74859	3.53775	3.25241	-1.71868	1.71868
416b_shPU.1	416b_754	3.18912	-1.19156	2.2933	-0.13171	-1.32752	-2.03815	4.05895	3.94635	-0.995555	-2.51554	2.51554
416b_shPU.1	416b_755	3.55052	0.205852	2.50161	1.40482	-0.952901	-1.23682	4.30226	3.55254	1.45776	-2.21763	2.21763
416b_shPU.1	416b_756	2.03356	0.292577	2.07142	0.618529	-0.756985	-0.286872	3.91161	3.7133	2.41162	-2.12635	2.12635
416b_shPU.1	416b_758	0.884172	0.325705	5.20445	2.10099	-0.920163	-1.05084	5.73345	3.54783	2.14209	-2.4492	2.4492
416b_shPU.1	416b_759	3.82718	0.166993	4.24577	1.73566	0.00928771	-0.861317	5.50979	3.17282	0.168776	-1.91704	1.91704
416b_shPU.1	416b_760	0.758212	2.48525	3.31902	2.66106	-1.39787	-0.445041	4.22956	14.4144	2.65148	-2.26412	2.26412
416b_shPU.1	416b_761	7.93343	0.214096	4.17076	2.80709	-0.641492	-1.54692	4.76343	2.4059	2.70813	-2.27272	2.27272
416b_shPU.1	416b_762	1.62025	-1.17243	2.04203	-0.127809	-1.4709	-1.76068	2.61732	2.12849	0.160958	-3.18232	3.18232
416b_shPU.1	416b_763	4.47223	-0.331617	1.81244	1.48538	-0.240092	-1.48522	4.65307	4.40497	-0.00212682	-2.58626	2.58626
416b_shPU.1	416b_764	2.29021	0.721867	2.97304	0.68996	-0.0780443	-0.842558	5.98407	14.4144	0.892886	-2.61689	2.61689
416b_shPU.1	416b_765	2.66608	-0.111869	3.55949	0.0904314	-1.195	-0.970634	3.84976	2.97261	1.11897	-2.52085	2.52085
416b_shPU.1	416b_766	1.5817	-0.0544127	2.66555	8.07032	0.515978	0.197881	4.78475	3.59844	1.26942	-2.60106	2.60106
416b_shPU.1	416b_767	3.46379	0.621518	2.52011	2.00177	-0.786722	-0.791077	5.13842	2.15625	2.24548	-2.67523	2.67523
416b_shPU.1	416b_768	2.08314	0.196488	5.30987	4.68465	-0.442396	0.640491	4.78572	3.71567	1.43886	-2.24794	2.24794
416b_shPU.1	416b_769	0.845301	-0.111403	4.00722	0.0996476	-1.93092	-0.117775	3.64641	2.34299	1.69374	-2.94839	2.94839
416b_shPU.1	416b_770	2.89025	-0.135999	2.79455	0.447951	-1.38546	-1.67109	5.05377	1.58918	0.684195	-2.03228	2.03228
416b_shPU.1	416b_771	-0.456137	-0.66814	3.57051	2.61764	-0.778786	-1.27516	2.07258	4.05385	0.562805	-2.34093	2.34093
416b_shPU.1	416b_772	2.45779	-1.08148	3.00098	0.934174	-0.055281	-1.82542	3.01485	3.01332	0.641502	-2.35279	2.35279
416b_shPU.1	416b_773	0.370555	-0.425739	2.4448	-0.458914	-1.15815	-1.20093	2.62152	2.3562	1.50506	-2.7562	2.7562
416b_shPU.1	416b_774	2.04032	-0.543357	4.52854	1.48637	-0.655879	-1.61402	4.44652	3.32539	1.02994	-1.96059	1.96059
416b_shPU.1	416b_775	2.59423	1.18451	4.33012	8.07032	-0.653633	0.584266	3.82977	2.3984	1.89998	-2.58196	2.58196
416b_shPU.1	416b_776	4.17241	-0.10342	2.48611	1.37009	-0.691822	-1.16159	4.021	3.54087	2.92697	-2.49567	2.49567
416b_shPU.1	416b_777	1.55661	-0.516581	1.81239	0.208598	-1.43813	-1.218	2.68457	2.30805	-0.660272	-3.12721	3.12721
416b_shPU.1	416b_778	3.25751	1.05819	3.84383	2.86036	-0.108951	-0.521279	4.02563	2.54421	1.96478	-2.36214	2.36214
416b_shPU.1	416b_779	2.70664	0.325442	5.60726	2.29669	-0.24156	0.113654	4.36202	2.34771	2.11448	-2.60925	2.60925
416b_shPU.1	416b_780	3.54841	1.19035	3.03149	0.983842	0.0360995	-1.49161	2.80667	14.4144	1.8547	-2.6977	2.6977
416b_shPU.1	416b_781	2.74232	0.197426	3.22243	0.642653	-0.386628	-1.53481	2.81868	5.41536	2.44819	-2.49637	2.49637
416b_shPU.1	416b_782	2.14564	0.38705	3.9075	8.07032	-0.989128	-1.08352	4.67485	2.18355	0.534029	-1.7562	1.7562
416b_shPU.1	416b_783	1.4633	-0.511239	4.29417	2.66036	0.304404	-1.31644	2.89244	4.01291	1.02143	-3.06255	3.06255
416b_shPU.1	416b_784	1.25486	-0.386391	1.64922	0.0518567	-0.963895	-1.13409	5.12445	8.43865	0.901015	-3.12875	3.12875
416b_shPU.1	416b_785	1.39788	0.607536	5.002	2.60552	0.657797	0.575758	3.07418	3.88392	2.1618	-3.21944	3.21944
416b_shPU.1	416b_786	2.47832	0.144525	3.22943	3.95812	-0.839418	-0.565345	3.25465	2.78982	1.17499	-2.42368	2.42368
416b_shPU.1	416b_787	0.817849	0.04123	1.23156	1.46095	-0.394265	-1.71808	3.32554	3.94114	1.27769	-3.10645	3.10645
416b_shPU.1	416b_788	2.29695	1.04714	1.67085	0.29329	0.203889	-1.58839	7.17608	3.62499	13.5056	-3.14126	3.14126
416b_shPU.1	416b_789	2.93924	-0.295631	2.86883	0.985206	-1.47831	-1.60319	3.03566	3.27876	1.01872	-3.19365	3.19365
416b_shPU.1	416b_790	1.51037	-0.313672	3.25158	0.810202	-1.35151	0.0688631	3.17415	3.01923	0.573606	-2.92256	2.92256
416b_shPU.1	416b_791	3.30118	0.314949	2.56676	0.0791984	-0.315464	-1.13713	3.38658	2.40263	3.96998	-2.67213	2.67213
416b_shPU.1	416b_792	3.39403	0.662762	2.14077	1.17695	-0.449146	-1.5742	2.7849	4.8582	2.2853	-2.10457	2.10457
416b_shPU.1	416b_793	1.5393	-0.160009	4.65606	3.53623	0.00012122	0.172622	3.91339	14.4144	0.468412	-2.10453	2.10453
416b_shPU.1	416b_794	2.23301	0.130143	3.70942	-0.0200576	-0.814304	-0.230567	5.30262	4.98062	1.22153	-2.77031	2.77031
416b_shPU.1	416b_795	3.82983	0.528915	4.14915	2.3748	-1.01279	-0.770827	3.95118	5.97997	1.59236	-2.3575	2.3575
416b_shPU.1	416b_796	1.10681	-0.94894	2.2711	0.429339	-1.37571	-1.04256	6.13188	4.99343	1.77764	-2.53671	2.53671
416b_shPU.1	416b_797	1.75658	-1.05913	2.65987	0.22131	-1.5723	-1.82689	3.05836	1.87096	0.767474	-3.0656	3.0656
416b_shPU.1	416b_798	1.31626	-0.710398	1.67608	-0.0266715	-1.90612	-1.40718	4.69087	3.01645	0.349851	-2.43658	2.43658
416b_shPU.1	416b_799	3.91184	-0.0171358	5.18953	4.56336	-0.429204	-0.661006	3.58627	3.8698	1.17541	-1.96525	1.96525
416b_shPU.1	416b_800	0.309756	-1.56181	3.90676	3.0958	-1.70485	-1.24252	4.04321	14.4144	-0.241394	-3.5131	3.5131
416b_shPU.1	416b_801	7.93343	-1.26772	3.43143	0.947287	-0.932101	-0.797042	2.37463	3.02454	-0.0799968	-3.38623	3.38623
416b_shPU.1	416b_802	0.234737	0.332516	2.65914	3.5779	-1.35945	-0.28962	3.07296	1.54865	0.654247	-4.13794	4.13794
416b_shPU.1	416b_803	4.06047	-1.19333	2.77765	1.63739	-1.08743	-1.74804	3.5503	3.551	0.701323	-3.40929	3.40929
416b_shPU.1	416b_804	0.773342	-0.491539	4.16137	0.438637	-2.05248	-1.219	2.99763	2.03248	0.672889	-2.65734	2.65734
416b_shPU.1	416b_805	2.94273	-0.370916	2.47117	1.97522	-0.0341972	-0.809798	3.03013	4.72173	0.925	-1.83534	1.83534
416b_shPU.1	416b_806	4.63343	0.210963	2.61352	1.6102	-0.396533	-1.37027	2.83079	14.4144	1.87377	-1.88282	1.88282
416b_shPU.1	416b_807	0.976112	-1.28175	1.30923	-0.0911994	-1.57332	-2.03371	2.61526	1.12195	-0.518693	-3.42001	3.42001
416b_shPU.1	416b_808	0.683713	2.57559	2.02236	0.476479	-2.35806	-1.33652	4.53856	3.92272	1.118	-2.86428	2.86428
416b_shPU.1	416b_810	1.2927	-0.446658	4.2028	0.300619	-0.975379	-0.137623	3.55814	14.4144	1.26289	-3.10303	3.10303
416b_shPU.1	416b_811	2.85952	0.674591	2.82959	1.88094	-0.900664	1.72005	3.05276	6.81847	3.23407	-2.44223	2.44223
416b_shPU.1	416b_812	2.53155	-1.29912	3.73084	0.962853	-1.93512	-1.42523	4.57687	2.65568	-0.594642	-1.95708	1.95708
416b_shPU.1	416b_813	1.33167	1.11541	4.3778	1.09569	-0.928271	-1.19841	4.20485	3.72251	2.99504	-3.26385	3.26385
416b_shPU.1	416b_814	1.19128	0.424392	2.53192	1.1454	-1.53076	-1.15568	4.20019	14.4144	0.321028	-2.85882	2.85882
416b_shPU.1	416b_815	4.08791	1.2497	4.15807	2.1504	0.219441	-0.119535	4.5832	3.20894	2.90251	-1.69176	1.69176
416b_shPU.1	416b_816	0.277302	0.103764	1.66133	8.07032	-2.40441	-1.29268	1.95112	14.4144	-0.109807	-2.75094	2.75094
416b_shPU.1	416b_817	1.50522	-0.39809	2.39529	0.0706746	-0.964056	-1.21283	3.38889	4.59825	1.27933	-2.90335	2.90335
416b_shPU.1	416b_818	1.8269	-0.13509	3.11531	0.970137	-0.692198	0.224083	10.8264	3.77602	1.93406	-2.80381	2.80381
416b_shPU.1	416b_819	2.9769	1.88477	3.69722	2.87922	-0.303776	-0.0756276	5.49303	5.36993	3.41929	-2.9727	2.9727
416b_shPU.1	416b_820	1.19524	0.13476	4.23682	1.25953	-0.420101	-0.847835	5.42442	2.96331	2.76594	-3.15028	3.15028
416b_shPU.1	416b_821	2.13737	0.349314	2.72513	8.07032	-0.178254	-1.07258	5.36889	2.09804	0.561862	-2.15686	2.15686
416b_shPU.1	416b_822	0.602764	-0.301848	2.165	0.829745	-1.27868	-1.64654	3.5962	2.3722	0.976684	-2.59704	2.59704
416b_shPU.1	416b_823	2.455	0.594251	3.62987	0.580785	-0.498252	-0.277901	6.39783	5.40031	3.27721	-2.13696	2.13696
416b_shPU.1	416b_824	1.81796	-0.481931	3.70543	1.20646	-1.22312	-0.995727	4.07585	2.44911	1.06307	-2.56552	2.56552
416b_shPU.1	416b_825	1.04406	-1.35163	3.69587	1.3775	-0.295709	-1.01635	5.12199	3.73944	1.21501	-2.83563	2.83563
416b_shPU.1	416b_826	2.61005	-0.0642656	3.11048	3.47417	-1.23895	7.32321	3.02294	1.57165	0.127294	-3.00483	3.00483
416b_shPU.1	416b_827	1.17334	-0.524561	1.5143	2.56976	-1.03615	-1.10985	4.10732	14.4144	1.60563	-2.31818	2.31818
416b_shPU.1	416b_828	2.76829	0.319132	3.17714	0.942232	-0.345097	-0.925877	7.52639	10.223	1.82017	-1.48759	1.48759
416b_shPU.1	416b_829	2.36445	-0.128384	3.24551	3.66638	-0.150176	-1.14313	4.97626	4.11628	3.88633	-2.71384	2.71384
416b_shPU.1	416b_830	2.72648	-0.614265	2.62037	1.91015	-1.30924	-1.16971	5.25176	1.09197	0.444045	-2.26893	2.26893
416b_shPU.1	416b_831	1.02107	-0.780795	3.21128	0.846846	-1.15034	-0.748098	4.28128	0.953955	1.8265	-2.99034	2.99034
416b_shPU.1	416b_832	0.943843	-1.28309	3.45434	2.23627	-0.837396	-1.73969	2.21889	4.9548	2.37877	-2.52298	2.52298
416b_shPU.1	416b_833	3.79747	-0.568174	3.17818	0.281975	-1.5368	-1.62619	3.46715	14.4144	0.409898	-3.34407	3.34407
416b_shPU.1	416b_834	1.40072	-0.955597	5.18328	-0.187601	-1.64246	-2.03908	3.13428	4.49523	0.322993	-1.93799	1.93799
416b_shPU.1	416b_835	2.73534	-0.0432115	3.89745	1.16282	-0.66549	-0.45879	6.86177	14.4144	1.10416	-2.59682	2.59682
416b_shPU.1	416b_836	1.94717	-0.99514	6.00801	2.49056	0.0225187	-0.473856	3.87625	3.13528	0.661648	-2.26274	2.26274
416b_shPU.1	416b_837	2.47942	-0.304106	3.98039	8.07032	-0.606462	-0.57737	5.50968	3.24015	3.6518	-2.4459	2.4459
416b_shPU.1	416b_838	1.35893	-0.907399	4.28895	1.18395	-1.851	-0.35193	4.93628	2.53249	-0.469423	-1.99994	1.99994
416b_shPU.1	416b_839	0.791988	-0.605906	3.83683	1.56689	-1.9792	-1.64012	6.82032	2.18902	0.385875	-2.73106	2.73106
416b_shPU.1	416b_840	1.0042	2.14773	5.10852	3.94102	-1.13435	-1.11617	2.93031	0.52936	3.4216	-2.86685	2.86685
416b_shPU.1	416b_841	1.36409	-0.661041	1.69613	8.07032	-0.636614	-1.49767	3.09969	14.4144	1.51735	-2.76354	2.76354
416b_shPU.1	416b_842	1.19653	-0.0580767	4.63358	2.64606	-1.5577	-0.816614	2.9034	0.40804	0.334998	-1.43136	1.43136
416b_shPU.1	416b_843	0.786883	-0.21607	2.81902	2.82999	-0.933565	-1.31887	4.37838	2.5216	0.763318	-2.35013	2.35013
416b_shPU.1	416b_844	3.25714	1.10064	2.5576	1.36972	-1.29942	-1.60524	4.46834	3.69962	0.600436	-2.95009	2.95009
416b_shPU.1	416b_845	0.923481	-0.176017	3.71947	8.07032	-1.23233	0.0407079	3.51045	2.61722	1.43371	-2.98183	2.98183
416b_shPU.1	416b_846	7.93343	0.383305	3.78551	0.62694	-1.96546	-1.41532	5.95677	4.18212	0.387762	-1.76933	1.76933
416b_shPU.1	416b_847	2.79115	-0.174074	1.84008	1.45654	-1.43794	-1.51802	4.41156	3.4832	0.905948	-2.90142	2.90142
416b_shPU.1	416b_848	4.44409	2.67994	4.6038	8.07032	2.75135	4.02321	4.85922	14.4144	13.5056	-2.77936	2.77936
416b_shPU.1	416b_849	1.22702	-0.0305749	4.17147	2.73751	-2.01585	-0.405641	6.52638	3.45484	0.193204	-1.11605	1.11605
416b_shPU.1	416b_850	1.99788	-1.32893	2.58662	0.61794	-0.918792	-1.89497	3.22688	4.82186	2.18384	-2.33948	2.33948
416b_shPU.1	416b_851	1.49109	-0.204398	2.8012	1.36081	-1.03747	1.08795	5.65431	2.038	-0.175853	-2.26543	2.26543
416b_shPU.1	416b_852	3.1695	1.24224	4.20317	1.22111	6.05135	2.06076	3.78394	2.55925	0.129145	-3.28623	3.28623
416b_shPU.1	416b_853	2.18522	0.622573	4.47743	0.548956	-1.22662	-0.490715	4.02342	14.4144	3.99919	-2.47171	2.47171
416b_shPU.1	416b_854	3.16927	-0.110382	2.9594	0.633062	-1.45334	-0.154997	4.76816	3.42497	1.02218	-3.04259	3.04259
416b_shPU.1	416b_855	2.68057	0.973019	3.68072	3.67169	0.00295844	0.0668546	4.42835	5.67065	1.18746	-2.13917	2.13917
416b_shPU.1	416b_856	1.45749	-0.789766	3.45309	1.68936	-1.19054	-0.82711	3.5871	1.27679	3.49425	-2.42237	2.42237
416b_shPU.1	416b_857	1.29831	-1.31853	6.00954	1.20986	-1.26441	0.685144	3.17198	3.01469	-0.610709	-1.74971	1.74971
416b_shPU.1	416b_858	1.18983	-0.281477	11.2644	0.472674	-1.607	-0.766687	3.43213	2.66714	2.17602	-1.715	1.715
416b_shPU.1	416b_859	0.766975	-1.55488	2.20969	1.57542	-1.56391	-0.126952	2.80495	4.46956	0.346665	-2.24432	2.24432
416b_shPU.1	416b_860	-0.490784	0.23112	3.67584	8.07032	-1.40164	-1.57526	2.75685	3.30597	0.123233	-2.14033	2.14033
416b_shPU.1	416b_861	3.80632	-0.0278248	2.9948	3.57791	-1.0265	-1.12957	4.01211	3.60392	2.66088	-3.16316	3.16316

## Sheet: Gfi1b_overexp_raw
Supplementary Table 5:
Gfi1b up-regulation: raw data
		Transcription factors of interest									housekeeping genes
Cell_type	Name	Erg	Fli1	Gata2	Gfi1b	Lyl1	Meis1	Runx1	Spi1	Tal1	Ubc	Polr2a
416b_MigR1	416b_372	20.1789	16.2969	17.3245	16.8272	15.1418	13.7351	19.1781	18.3975	15.7964	13.8384	18.5909
416b_MigR1	416b_373	17.7035	15.1646	19.1615	17.5325	15.6716	14.8195	18.7652	17.1093	16.7294	12.8833	18.3292
416b_MigR1	416b_374	19.1709	17.0044	22.5245	21.5618	20.2952	40	17.9866	17.7994	20.163	11.7076	20.2822
416b_MigR1	416b_375	19.5791	15.845	21.4106	18.7161	15.5698	14.9603	19.4325	17.4625	18.6776	13.7647	18.8512
416b_MigR1	416b_380	17.9174	16.1788	21.5051	21.045	15.8686	15.3753	19.5061	17.9985	17.6866	12.809	19.0101
416b_MigR1	416b_381	18.7161	15.5033	22.3084	18.8991	16.299	15.6117	40	16.5723	17.9324	13.2344	17.6607
416b_MigR1	416b_382	17.6648	17.1629	19.6056	16.5139	15.506	14.9421	22.2148	19.1038	17.2831	12.8815	19.377
416b_MigR1	416b_383	17.1131	15.0742	18.1616	15.6481	15.4273	15.3273	19.546	16.6394	17.5583	13.3462	17.5311
416b_MigR1	416b_385	17.671	15.395	19.0343	15.9793	14.7682	14.0544	20.1203	17.3995	20.1573	13.3564	17.7331
416b_MigR1	416b_386	21.2506	17.3271	22.5618	18.3331	16.6649	16.8432	20.6584	18.2273	19.2586	14.1655	20.7397
416b_MigR1	416b_387	17.8989	16.404	20.7617	17.3326	15.4792	15.6952	19.1542	18.4354	17.3744	13.6154	21.2847
416b_MigR1	416b_388	16.891	15.6261	19.1717	17.2619	15.2691	16.5333	18.3227	17.2795	16.8666	12.993	17.9771
416b_MigR1	416b_389	19.0655	16.3821	21.6787	16.2924	16.9588	16.0779	19.8985	17.0987	17.9651	12.8814	19.9381
416b_MigR1	416b_392	17.2874	15.6699	18.8531	15.9296	15.6007	14.645	20.4735	16.8813	16.5561	12.8542	19.3889
416b_MigR1	416b_393	16.6501	14.613	19.6813	16.0069	14.2073	14.4879	18.5378	17.4367	17.7365	11.7388	17.8078
416b_MigR1	416b_394	15.095	13.9703	18.187	15.1633	12.9398	13.7286	17.6041	15.1744	15.9521	12.1966	16.1009
416b_MigR1	416b_396	17.9143	16.4219	20.507	17.2216	15.9104	15.7782	18.7001	17.4388	19.78	13.2269	22.0322
416b_MigR1	416b_397	16.6973	14.6127	20.4543	17.1622	15.2496	14.7566	18.3536	16.0509	40	11.8886	18.241
416b_MigR1	416b_398	18.4016	15.4352	21.8398	17.5282	16.7627	15.4815	19.1057	19.1002	18.6348	12.3348	18.5839
416b_MigR1	416b_399	17.0922	16.3219	17.4409	16.7809	14.8043	14.2813	20.2258	15.9163	17.072	12.0257	16.9791
416b_MigR1	416b_400	17.3982	14.4483	18.4093	16.8009	14.1328	14.6887	18.7446	15.7857	40	11.6599	16.5349
416b_MigR1	416b_403	18.1492	17.0468	20.9235	17.6444	16.0448	16.2681	19.1078	16.7404	16.628	13.7814	19.1603
416b_MigR1	416b_404	17.5684	15.964	21.2797	18.5668	16.4098	15.1703	18.4758	19.1514	40	13.6547	18.9965
416b_MigR1	416b_405	17.2675	15.5868	18.0172	15.8196	14.5107	13.5669	19.6069	17.166	16.3505	11.477	17.3392
416b_MigR1	416b_406	18.4954	15.0136	18.3016	15.9803	15.2298	15.3009	18.7908	17.6857	15.8972	12.4057	17.9855
416b_MigR1	416b_407	19.4234	17.2124	19.37	16.3165	15.7365	16.2382	19.6792	17.4701	17.9569	13.1003	18.6162
416b_MigR1	416b_408	18.3021	16.8694	18.817	16.3026	15.5735	16.1291	22.6179	18.6217	17.4899	14.4152	19.385
416b_MigR1	416b_409	17.7155	15.4611	21.23	20.7555	16.3912	16.856	20.1439	17.6076	18.8374	15.3009	19.4684
416b_MigR1	416b_410	18.9751	16.6756	21.4325	20.1261	16.5749	17.2238	21.8307	17.5865	40	15.6883	21.6825
416b_MigR1	416b_411	17.7365	16.7765	20.9348	17.7333	16.7106	16.5065	20.2479	19.3963	20.0184	15.0283	21.2515
416b_MigR1	416b_413	17.7945	17.3233	22.6165	17.5328	16.3653	16.2938	19.765	17.2503	18.6697	12.3625	20.3614
416b_MigR1	416b_414	18.0807	16.7322	22.3049	17.2408	15.682	15.1739	20.6397	17.8237	19.9917	13.2319	19.518
416b_MigR1	416b_415	18.7615	17.3529	21.2902	18.3305	16.1642	16.2144	20.9567	20.6289	18.5602	14.2224	21.2872
416b_MigR1	416b_416	18.5293	15.6012	21.0632	18.1356	16.148	16.4564	22.3894	17.0368	18.3741	12.2968	21.9838
416b_MigR1	416b_417	19.8001	16.6193	20.5932	17.8521	16.0194	16.9672	19.7514	17.5834	18.5255	13.9142	20.6702
416b_MigR1	416b_418	17.3315	15.2913	18.9349	17.0172	15.886	14.8811	19.454	18.697	17.1296	11.9926	19.5631
416b_MigR1	416b_419	18.0265	19.4981	19.792	19.4452	17.3999	16.8947	20.2315	17.2423	26.5518	13.8638	20.0625
416b_MigR1	416b_420	20.2868	16.7527	22.4688	40	15.4534	18.2774	19.1988	16.102	40	13.3415	22.1018
416b_MigR1	416b_421	17.2486	15.7901	19.6743	19.3362	14.8239	14.2994	18.3987	15.5224	16.2778	12.6709	18.7602
416b_MigR1	416b_422	16.821	15.1094	23.0978	17.3829	15.4466	14.992	18.9046	17.5231	17.9274	13.6294	17.8288
416b_MigR1	416b_424	19.5749	15.7182	19.54	21.3839	15.0333	16.4892	19.3989	16.5392	18.4345	13.5053	21.0026
416b_MigR1	416b_426	19.821	16.0205	19.9409	18.9338	16.353	15.6709	21.5717	17.3205	19.2774	14.3841	18.7891
416b_MigR1	416b_427	19.8066	15.872	19.7502	15.9121	14.7835	14.7767	18.8262	17.1574	17.6432	12.1876	19.3175
416b_MigR1	416b_428	18.4816	17.9974	20.7882	40	15.7095	15.4508	21.9095	19.6545	17.8943	15.3504	21.5424
416b_MigR1	416b_430	17.8517	15.5931	19.0416	16.6579	14.9702	14.7571	19.9187	17.3866	17.8294	12.8828	20.3138
416b_MigR1	416b_431	40	15.4652	18.5758	16.1425	14.5229	14.6047	20.9325	16.5776	16.2688	12.5279	18.4567
416b_MigR1	416b_432	17.9763	16.1548	20.0573	16.0906	15.4682	15.6235	19.5606	18.8354	17.5861	13.0115	18.612
416b_MigR1	416b_434	20.1386	16.5248	20.3394	17.5254	15.0702	15.06	19.7008	17.3307	17.9378	12.9743	20.1899
416b_MigR1	416b_435	19.661	16.9059	19.919	40	15.5524	16.1955	19.5606	18.8585	16.632	13.926	19.8866
416b_MigR1	416b_436	18.0195	18.3405	19.5181	17.251	16.1751	14.9551	19.4656	17.6761	16.5516	12.9726	19.0085
416b_MigR1	416b_437	18.6182	19.137	20.0504	40	17.0539	15.553	21.4837	18.802	18.8464	13.1347	18.6867
416b_MigR1	416b_438	18.8618	16.0403	19.7511	16.2675	15.7468	14.7562	17.8139	16.0053	18.4573	13.2616	19.5189
416b_MigR1	416b_439	20.0858	17.6628	23.0926	18.8186	15.1568	16.3903	19.0001	16.5089	19.7694	12.6344	20.5792
416b_MigR1	416b_440	17.6241	17.5225	20.3291	40	16.667	18.029	40	16.5661	17.8019	13.9244	19.3989
416b_MigR1	416b_442	18.1732	15.9491	20.7285	17.29	16.1406	15.8982	19.9946	17.2142	20.5152	12.6973	19.1346
416b_MigR1	416b_443	17.6786	16.7967	22.1773	20.8496	16.1599	15.2423	20.0502	16.7285	18.3394	13.218	18.7313
416b_MigR1	416b_444	18.5584	16.2404	19.9503	17.6623	16.678	16.33	21.2773	17.4374	40	13.193	21.5073
416b_MigR1	416b_445	18.6046	17.9552	22.169	19.2983	15.6321	16.6517	19.0594	17.0992	18.825	14.0071	20.3523
416b_MigR1	416b_446	18.3002	15.2417	19.3856	16.9964	15.0312	14.4435	19.4191	17.0074	16.6137	12.9451	18.8439
416b_MigR1	416b_447	17.015	17.143	21.6178	17.9932	16.7098	17.2414	19.8177	18.3028	19.7978	14.6075	19.7596
416b_MigR1	416b_448	18.8138	15.2585	20.5934	18.152	16.09	15.4298	19.0954	17.5265	16.7595	13.5298	18.4347
416b_MigR1	416b_449	18.514	16.3926	19.7459	19.698	15.151	16.5642	19.8287	17.854	17.3789	12.719	18.7642
416b_MigR1	416b_450	18.5872	17.0426	20.1086	17.5259	15.3278	15.9133	18.7909	18.847	19.678	13.0981	18.6778
416b_MigR1	416b_451	20.2471	17.2334	25.7546	21.1579	17.0883	17.5476	23.3707	17.1618	18.9117	14.893	19.2056
416b_MigR1	416b_452	19.6235	19.3156	22.3559	21.0466	16.4993	15.569	22.1122	17.5276	19.6996	12.9412	19.8649
416b_MigR1	416b_453	18.4937	16.3782	20.1556	16.9599	15.6743	15.9094	18.3011	16.9587	17.9449	13.2105	18.7231
416b_MigR1	416b_454	19.8905	16.493	19.6908	18.2382	15.1606	15.2249	19.9024	17.1667	16.7512	13.2588	19.3391
416b_MigR1	416b_455	18.9376	15.3382	18.3837	18.3426	14.5246	14.433	18.4435	16.7189	16.7286	13.0508	18.195
416b_MigR1	416b_456	18.629	15.7538	21.0023	16.8766	15.6694	15.3129	18.4225	17.6527	18.5835	13.2591	18.6087
416b_MigR1	416b_457	18.2456	16.2956	21.0816	16.0151	15.2107	15.2422	21.4301	17.2986	18.6913	13.4906	20.66
416b_MigR1	416b_458	17.057	15.4641	19.0418	16.7557	15.4711	14.6644	18.942	17.1872	17.3403	12.5673	18.3177
416b_MigR1	416b_459	18.1171	15.4892	19.5771	16.6893	15.174	14.6736	18.9874	18.3181	18.4719	12.1052	18.8588
416b_MigR1	416b_460	17.8801	16.261	20.6874	16.9217	17.077	15.903	18.6861	17.4969	19.6485	13.3121	20.3722
416b_MigR1	416b_461	17.7791	15.3932	18.5413	16.6097	14.623	14.8661	17.8758	16.8327	19.1863	13.2428	17.3232
416b_MigR1	416b_462	17.9556	18.4476	19.9189	18.566	16.2995	17.0933	19.9683	18.9216	17.8289	13.9744	19.9122
416b_MigR1	416b_463	16.5569	15.9515	20.8718	15.5404	15.004	15.196	19.6003	18.8321	40	12.4405	17.6665
416b_MigR1	416b_465	18.4573	18.1596	21.7409	18.1208	15.6276	15.7763	19.3035	17.8687	19.537	12.7258	19.5909
416b_MigR1	416b_466	17.833	16.7057	22.5433	40	16.3466	15.5533	20.7642	18.7104	18.0012	14.3881	22.2649
416b_MigR1	416b_467	18.8361	16.0014	20.2272	16.7715	15.8448	17.0757	18.4619	17.3933	17.1551	13.1373	18.8807
416b_MigR1	416b_468	40	15.8957	19.8381	18.7015	15.5156	15.2792	20.2794	18.1715	17.8415	12.8743	19.1601
416b_MigR1	416b_469	17.8356	15.4917	19.2457	17.1015	14.9309	15.1034	18.2583	16.8088	17.6475	12.6608	19.0756
416b_MigR1	416b_470	18.648	16.094	20.8774	19.0379	15.6262	16.5394	19.292	17.5789	17.6362	14.3224	20.1147
416b_MigR1	416b_471	20.0648	16.8873	40	19.1654	15.8082	16.8551	21.2636	17.6445	18.8927	13.5748	18.447
416b_MigR1	416b_472	17.3592	17.3361	20.8576	17.2527	15.8365	17.3965	18.6312	18.0562	40	13.8438	19.5269
416b_MigR1	416b_473	19.5322	16.3607	21.3253	18.5128	16.262	15.7707	19.9573	18.7336	18.8952	13.8601	19.3972
416b_MigR1	416b_474	18.7661	16.1658	19.8311	18.6424	16.2851	15.2717	19.8788	17.4837	18.7667	13.6143	19.575
416b_MigR1	416b_475	40	16.3712	21.4743	19.0118	16.54	16.5783	20.7963	20.2963	18.7147	14.4028	21.3019
416b_MigR1	416b_476	20.1101	17.509	19.4898	17.5824	15.5373	16.9959	18.3854	16.9786	18.8028	14.0039	22.0474
416b_MigR1	416b_477	17.6128	15.6902	19.4495	17.505	14.7044	14.3946	18.6487	18.2247	17.5767	13.6681	19.47
416b_MigR1	416b_478	40	17.9966	20.7027	17.3497	17.3192	15.6129	20.298	17.6228	18.7371	14.1321	20.9502
416b_MigR1	416b_479	20.195	17.5692	21.1401	21.0763	16.3176	17.3606	19.9952	17.6686	19.5377	14.2731	20.8151
416b_MigR1	416b_480	40	15.381	19.3909	16.2081	15.4258	14.7327	17.6844	17.8837	18.3162	12.9125	18.1171
416b_MigR1	416b_481	19.1702	16.3412	22.7743	18.7993	16.7159	17.6113	21.5011	19.0823	20.0982	15.6117	19.4751
416b_MigR1	416b_482	40	16.8686	18.9913	17.64	16.0141	40	18.52	17.1416	40	13.9489	20.0554
416b_MigR1	416b_483	17.7602	16.4606	22.3407	17.538	16.0598	16.1951	18.5486	17.9345	40	14.4018	19.917
416b_MigR1	416b_484	17.6302	14.6223	18.8864	15.2187	14.6225	14.2365	17.4762	18.1815	18.1548	12.4398	18.3115
416b_MigR1	416b_485	17.9948	16.52	18.5186	16.5152	15.0278	14.7787	18.6857	17.3193	18.2932	13.4093	20.0297
416b_MigR1	416b_486	18.6009	16.5219	21.9456	18.4606	16.3527	15.6062	18.6747	16.5219	17.7164	13.4082	19.9543
416b_MigR1	416b_487	18.8584	15.7532	19.8539	18.8945	15.0416	16.1458	17.6673	18.3556	23.5392	12.8689	18.3757
416b_MigR1	416b_488	40	18.4729	23.2979	17.4458	16.6666	14.9592	18.6247	17.8141	18.5513	12.3125	21.8115
416b_MigR1	416b_489	17.9186	16.8483	22.5858	16.3863	16.983	16.0122	20.1706	17.9483	18.7916	13.4429	20.8448
416b_MigR1	416b_490	17.8775	15.2633	18.4579	18.3848	14.1489	14.5075	19.156	16.9814	17.7709	12.7925	18.789
416b_MigR1	416b_491	18.19	16.7603	19.4848	16.6995	15.0489	15.261	18.6407	17.8369	17.6095	12.7618	19.0897
416b_MigR1	416b_492	18.166	15.295	18.6609	18.0161	15.089	15.1778	18.3593	17.748	18.6697	12.9541	18.682
416b_MigR1-Gfi1b	416b_494	40	16.7689	23.1849	14.3277	16.8753	17.9329	19.8868	17.8495	18.9753	14.2949	18.901
416b_MigR1-Gfi1b	416b_495	19.3068	16.9988	23.5952	14.4766	17.0024	16.6818	19.5571	17.1498	19.6606	14.2545	19.922
416b_MigR1-Gfi1b	416b_496	40	17.1983	21.9552	15.776	16.7627	17.3714	40	17.8787	21.0243	13.3976	23.1435
416b_MigR1-Gfi1b	416b_498	40	16.6464	21.2237	14.3794	16.7131	40	23.2244	15.9708	20.1027	12.3629	20.0656
416b_MigR1-Gfi1b	416b_500	20.2137	16.6983	19.6842	14.2274	15.7621	16.3104	20.1519	18.6438	18.5074	13.7414	21.9917
416b_MigR1-Gfi1b	416b_501	18.9719	15.6971	19.8513	13.8723	15.5339	15.8761	19.0068	17.0651	17.3667	13.3213	19.627
416b_MigR1-Gfi1b	416b_503	18.4768	15.8378	17.8	13.2319	15.0425	14.6172	19.7259	16.449	16.3653	11.8564	18.4055
416b_MigR1-Gfi1b	416b_505	18.1687	15.0237	22.0788	14.1752	14.7806	14.9427	19.1239	15.6062	18.2704	13.0731	19.3051
416b_MigR1-Gfi1b	416b_506	17.0128	15.9092	18.3664	13.8298	13.9319	14.8907	18.4748	16.1375	18.139	12.5274	17.3914
416b_MigR1-Gfi1b	416b_507	16.8722	16.4277	19.7099	13.5122	15.734	14.727	19.109	15.5367	18.7782	12.6983	18.6472
416b_MigR1-Gfi1b	416b_508	18.339	17.2565	22.2596	13.5654	16.9823	15.6576	19.6034	17.6903	19.2881	12.9273	24.0277
416b_MigR1-Gfi1b	416b_509	18.8588	16.8051	19.5062	12.8175	15.4012	15.8881	22.7921	17.5536	17.144	13.5755	21.7653
416b_MigR1-Gfi1b	416b_510	19.4249	15.5635	18.1896	12.5785	14.4437	13.8897	18.6184	16.3954	17.152	12.8185	18.8925
416b_MigR1-Gfi1b	416b_511	19.9019	16.6567	20.6214	14.5407	16.5523	15.4745	20.1561	18.6377	24.1821	12.7452	20.2038
416b_MigR1-Gfi1b	416b_512	19.9367	18.7819	21.4765	14.8235	16.921	16.6724	21.3471	17.9495	18.7118	13.0685	22.0679
416b_MigR1-Gfi1b	416b_513	17.5499	15.3945	22.7736	13.8592	14.2434	14.0081	19.8784	16.1616	18.0281	12.0088	17.7314
416b_MigR1-Gfi1b	416b_514	18.511	15.8665	21.0685	15.0013	15.6452	14.904	20.6094	18.2822	25.2534	12.9396	19.7959
416b_MigR1-Gfi1b	416b_515	17.5686	15.8603	21.1658	13.2613	14.5268	14.2733	19.14	16.3946	16.4203	12.6206	20.4021
416b_MigR1-Gfi1b	416b_517	19.8863	16.8103	22.7683	15.4486	15.6743	17.0301	19.7547	18.8834	18.845	14.2315	19.6821
416b_MigR1-Gfi1b	416b_518	17.4187	15.9824	19.1283	15.0737	17.8936	15.7054	19.2442	17.0432	22.373	12.183	18.3598
416b_MigR1-Gfi1b	416b_519	18.0442	15.7756	18.5944	14.458	15.4853	13.947	19.6793	18.4757	19.2857	12.3489	20.1801
416b_MigR1-Gfi1b	416b_521	40	15.6453	19.7465	15.0827	14.9424	14.701	18.8079	15.6343	18.0913	12.9934	18.5067
416b_MigR1-Gfi1b	416b_522	16.8716	15.9635	40	15.5985	17.2341	17.3414	19.6348	18.3503	18.0511	13.1453	18.3436
416b_MigR1-Gfi1b	416b_523	40	19.0521	22.0619	14.3786	16.1061	17.5328	20.2473	17.7325	18.9366	13.1759	19.8935
416b_MigR1-Gfi1b	416b_524	18.163	17.3654	19.8951	12.9626	14.3819	15.1519	19.6532	16.1978	18.1922	12.1108	19.5294
416b_MigR1-Gfi1b	416b_525	19.4511	17.3159	22.4453	14.6469	17.1314	16.199	19.8489	18.2888	18.2397	13.825	21.1947
416b_MigR1-Gfi1b	416b_527	20.2659	16.0027	20.0472	17.2951	15.4438	15.8268	19.4382	16.4751	40	14.0642	20.721
416b_MigR1-Gfi1b	416b_528	18.5842	16.7547	18.7322	14.2844	15.8839	15.2966	19.3712	19.517	18.0776	13.3979	18.703
416b_MigR1-Gfi1b	416b_529	17.4815	16.0105	19.6237	15.1386	15.1384	15.0549	20.1838	16.673	20.1145	12.4364	18.256
416b_MigR1-Gfi1b	416b_530	18.3839	15.6314	18.3539	13.0426	14.8229	14.4599	19.8834	17.9953	17.7021	12.8313	18.51
416b_MigR1-Gfi1b	416b_531	18.3878	16.7135	20.0949	15.2866	17.1316	16.6356	20.4002	18.4681	18.0613	12.9925	20.0272
416b_MigR1-Gfi1b	416b_532	20.0773	16.0748	18.5606	12.3319	15.3031	15.485	21.2173	17.7268	17.8518	13.1714	18.6946
416b_MigR1-Gfi1b	416b_533	18.6163	15.4799	20.823	15.4536	15.533	15.9117	20.2409	16.6593	19.2364	11.5539	18.3954
416b_MigR1-Gfi1b	416b_535	18.4083	15.3968	18.7509	13.7482	14.623	15.194	20.0872	17.2238	16.2425	12.3637	18.107
416b_MigR1-Gfi1b	416b_538	19.7237	15.7466	19.9551	14.2084	15.5376	16.5504	20.8191	16.4757	17.5376	12.7655	17.8807
416b_MigR1-Gfi1b	416b_539	26.7679	19.2825	19.7229	12.5331	16.8171	14.7073	20.8476	17.325	24.4044	12.4696	19.4905
416b_MigR1-Gfi1b	416b_540	19.2658	16.8006	23.9654	16.4541	17.03	17.0532	21.5904	17.6263	40	13.9586	22.0871
416b_MigR1-Gfi1b	416b_541	19.9393	16.1346	19.8026	14.893	15.5243	16.1424	19.3822	16.9809	16.9509	13.7349	19.5805
416b_MigR1-Gfi1b	416b_542	40	16.3806	19.8583	13.266	16.608	15.63	20.0985	16.5518	16.5939	13.2763	19.4561
416b_MigR1-Gfi1b	416b_544	17.3743	15.497	17.9383	13.8652	14.5014	14.8222	21.1237	17.5421	40	12.4862	17.8269
416b_MigR1-Gfi1b	416b_545	40	16.9235	20.089	15.0077	17.5356	15.7178	19.629	17.9493	23.3065	12.5518	22.2139
416b_MigR1-Gfi1b	416b_546	18.4763	17.2829	21.5375	13.4793	16.3589	16.0083	21.2264	17.4224	18.2788	13.4065	21.3433
416b_MigR1-Gfi1b	416b_548	16.7737	15.4767	19.6983	15.0457	15.0045	14.5468	19.1272	16.528	17.3998	11.9293	18.4274
416b_MigR1-Gfi1b	416b_549	18.5558	16.6453	20.9152	15.4036	15.8904	15.7278	21.1289	21.4418	19.4435	13.1213	19.8796
416b_MigR1-Gfi1b	416b_550	19.291	16.7016	21.6291	13.3793	16.2398	16.6148	20.7741	18.1932	17.2914	13.7839	22.958
416b_MigR1-Gfi1b	416b_551	17.5868	17.097	19.5973	15.8993	16.5889	15.942	19.0394	17.8587	18.8287	13.7906	19.5195
416b_MigR1-Gfi1b	416b_552	18.4964	17.2737	19.7475	13.1267	15.2672	14.6883	19.8308	15.6962	40	11.1745	20.0414
416b_MigR1-Gfi1b	416b_554	20.1529	15.4131	19.2494	13.699	14.7838	14.9595	21.3419	17.4938	17.8455	13.1432	19.4063
416b_MigR1-Gfi1b	416b_555	40	16.699	21.4858	15.4841	16.1555	16.615	20.9431	17.2809	17.9141	14.1852	19.3069
416b_MigR1-Gfi1b	416b_556	18.9314	16.5703	19.3983	15.262	15.9709	15.1521	21.3273	18.1549	19.9789	13.4936	21.072
416b_MigR1-Gfi1b	416b_557	40	16.3731	22.2265	15.5514	16.6072	15.8523	20.3543	17.9919	19.0387	13.5874	22.3235
416b_MigR1-Gfi1b	416b_558	17.4926	15.8637	19.203	15.1139	17.0902	15.0344	18.6251	16.2683	21.4735	13.5923	18.0921
416b_MigR1-Gfi1b	416b_560	18.9402	15.5767	18.7653	15.0477	14.8564	14.569	19.4604	16.6115	17.2781	13.6806	19.0646
416b_MigR1-Gfi1b	416b_561	40	15.5508	20.2898	13.3452	15.503	15.2946	19.3016	17.6194	16.821	13.1773	18.8202
416b_MigR1-Gfi1b	416b_562	17.9173	15.2219	16.5422	13.1101	14.368	14.5145	19.995	17.5766	16.3188	12.0321	18.5456
416b_MigR1-Gfi1b	416b_563	17.929	16.4813	22.8758	15.4559	16.6209	16.8736	20.5963	17.4224	40	13.469	20.5865
416b_MigR1-Gfi1b	416b_564	40	16.8387	19.4866	13.1459	15.1297	14.8872	20.9505	18.1425	17.3062	13.496	21.7428
416b_MigR1-Gfi1b	416b_565	20.0809	15.2944	19.6142	13.9537	14.8601	15.7397	19.2319	18.2835	18.2787	13.4397	19.5682
416b_MigR1-Gfi1b	416b_566	17.1665	15.9302	19.2129	14.8652	15.0491	15.143	19.6891	17.6007	17.1127	12.991	19.2176
416b_MigR1-Gfi1b	416b_567	19.718	16.1669	21.1329	14.5844	15.9085	16.4127	20.3713	17.793	18.0169	13.0937	19.9165
416b_MigR1-Gfi1b	416b_569	20.0461	15.8706	21.917	14.5425	15.4987	16.4113	19.542	17.2782	19.9027	14.6893	22.7428
416b_MigR1-Gfi1b	416b_570	19.6765	15.7917	18.2058	14.0363	15.2245	14.2732	18.1988	17.4319	16.9327	12.8541	21.3196
416b_MigR1-Gfi1b	416b_571	40	17.4916	19.1677	17.5569	16.5352	15.2242	40	18.3636	18.1634	12.5319	20.5994
416b_MigR1-Gfi1b	416b_572	18.0439	14.7661	19.9721	15.2617	15.3264	14.7637	20.56	16.1045	18.7168	11.7698	18.9466
416b_MigR1-Gfi1b	416b_573	40	15.9726	19.8833	14.2969	18.6675	19.6198	19.3804	17.8496	40	11.0894	17.8908
416b_MigR1-Gfi1b	416b_574	18.6174	15.3843	20.133	13.7468	15.8213	15.1134	20.221	18.5888	16.6699	13.2206	20.6079
416b_MigR1-Gfi1b	416b_577	17.6021	17.1948	20.342	14.3015	16.0212	16.749	18.2458	18.8551	40	13.9151	19.6478
416b_MigR1-Gfi1b	416b_579	18.569	16.0036	21.3707	14.4046	16.4893	16.6143	20.645	16.614	18.8391	15.5507	20.4769
416b_MigR1-Gfi1b	416b_580	18.2586	16.4594	19.8409	14.4945	15.6721	16.2421	19.6561	17.7389	18.9415	13.1004	22.3967
416b_MigR1-Gfi1b	416b_583	17.9877	15.8006	18.9418	14.5945	15.2021	15.1748	19.5034	18.1356	18.6123	12.2132	18.7433
416b_MigR1-Gfi1b	416b_584	17.4283	16.7016	21.365	15.4939	15.4853	15.7871	19.5633	18.3431	19.4312	12.538	21.5215
416b_MigR1-Gfi1b	416b_585	18.6261	16.248	20.6843	13.7964	16.0393	15.1613	18.3842	16.7763	17.5927	12.5156	20.3126
416b_MigR1-Gfi1b	416b_587	19.0201	16.4383	20.1094	15.015	15.9708	15.2291	18.9454	17.4669	18.157	13.0374	21.2873
416b_MigR1-Gfi1b	416b_589	17.6061	15.7569	20.6409	13.0864	15.0985	14.3043	18.6169	16.5653	18.0437	11.6506	18.2509
416b_MigR1-Gfi1b	416b_592	17.7421	15.8969	19.8748	14.663	15.5638	14.6772	18.6991	16.7569	19.2434	13.2944	18.1281
416b_MigR1-Gfi1b	416b_593	18.8941	17.4846	19.5685	16.3361	19.8736	19.7422	22.2003	18.3147	40	11.113	20.7543
416b_MigR1-Gfi1b	416b_596	17.7588	15.5918	19.7711	14.4846	16.7072	15.6468	20.0671	17.0164	19.0127	12.4825	20.8019
416b_MigR1-Gfi1b	416b_597	20.0547	16.1488	19.1259	12.7437	14.8697	16.1358	21.8489	16.4935	17.4671	12.5462	18.478
416b_MigR1-Gfi1b	416b_598	18.797	15.2667	18.9815	13.9653	14.2442	14.2513	19.0404	17.468	19.5449	12.66	19.0796
416b_MigR1-Gfi1b	416b_600	19.9476	16.0436	20.7606	16.6249	17.5635	17.8754	19.8759	17.2877	17.8091	14.5355	20.6658
416b_MigR1-Gfi1b	416b_601	19.7149	14.9636	19.4651	13.7222	14.7602	14.4189	19.2653	18.0864	16.6643	13.9174	20.4709
416b_MigR1-Gfi1b	416b_603	19.6441	40	18.3935	14.7656	15.1063	14.7788	20.3022	17.4946	18.1552	13.9405	22.0636
416b_MigR1-Gfi1b	416b_604	19.6687	17.0852	22.7209	15.1234	17.1713	17.2356	17.8194	17.1169	40	10.598	19.3137
416b_MigR1-Gfi1b	416b_606	19.6516	15.2714	18.212	16.6717	14.812	14.9776	18.513	17.8965	17.7166	13.4527	18.7187
416b_MigR1-Gfi1b	416b_609	18.794	17.7559	21.0474	14.5682	15.8227	15.9727	19.1922	17.507	22.1424	13.1224	21.3653
416b_MigR1-Gfi1b	416b_610	18.4666	15.99	18.6641	13.9244	14.3712	15.1339	19.0056	19.6356	16.5989	12.5514	18.7366
416b_MigR1-Gfi1b	416b_612	19.0051	16.1667	21.8837	14.6751	16.4903	15.5457	18.4814	16.3467	19.6865	12.8639	20.6918
416b_MigR1-Gfi1b	416b_613	19.5264	17.066	40	15.2839	16.5111	16.0331	18.8315	17.7215	17.9461	13.5819	20.4653
416b_MigR1-Gfi1b	416b_614	17.7652	17.0433	20.8868	16.2665	17.1724	17.1912	18.1619	18.6849	18.2656	15.1149	18.8254
416b_MigR1-Gfi1b	416b_615	19.1944	19.0019	18.8252	16.4846	15.8514	16.8131	18.6959	16.7433	17.6622	14.206	20.3279

## Sheet: Gfi1b_overexp_normalised
Supplementary Table 5:
Gfi1b up-regulation: normalised data
		Transcription factors of interest									housekeeping genes
Cell_type	Name	Erg	Fli1	Gata2	Gfi1b	Lyl1	Meis1	Runx1	Spi1	Tal1	Ubc	Polr2a
416b_MigR1	416b_372	3.96424	0.0822329	1.10989	0.612565	-1.07288	-2.47957	2.9635	2.1829	-0.418221	-2.37624	2.37624
416b_MigR1	416b_373	2.09725	-0.441673	3.55523	1.92628	0.0653761	-0.786771	3.15893	1.50309	1.12317	-2.72296	2.72296
416b_MigR1	416b_374	3.17603	1.00947	6.52964	5.56696	4.30026	8.42979	1.99176	1.80455	4.1681	-4.28731	4.28731
416b_MigR1	416b_375	3.27116	-0.462957	5.1027	2.40821	-0.73817	-1.34766	3.12461	1.15461	2.36966	-2.54326	2.54326
416b_MigR1	416b_380	2.00783	0.269196	5.59549	5.13547	-0.0409647	-0.534288	3.59652	2.08893	1.77702	-3.10055	3.10055
416b_MigR1	416b_381	3.26853	0.0557121	6.86084	3.45159	0.851455	0.164165	10.3102	1.12479	2.48483	-2.21312	2.21312
416b_MigR1	416b_382	1.53556	1.03362	3.47629	0.384678	-0.623269	-1.18713	6.08558	2.97457	1.15387	-3.24776	3.24776
416b_MigR1	416b_383	1.67449	-0.36448	2.72292	0.209499	-0.0113283	-0.111332	4.10735	1.20073	2.11968	-2.09245	2.09245
416b_MigR1	416b_385	2.12625	-0.149709	3.48956	0.434518	-0.776544	-1.49039	4.57557	1.85472	4.61255	-2.18838	2.18838
416b_MigR1	416b_386	3.79804	-0.125541	5.10922	0.880498	-0.787666	-0.609406	3.20576	0.774685	1.806	-3.28707	3.28707
416b_MigR1	416b_387	0.448874	-1.04603	3.31163	-0.117469	-1.97087	-1.75485	1.70413	0.98529	-0.0756625	-3.83468	3.83468
416b_MigR1	416b_388	1.40597	0.141035	3.68668	1.77683	-0.215904	1.04825	2.83772	1.79446	1.38162	-2.49204	2.49204
416b_MigR1	416b_389	2.65578	-0.0275999	5.26893	-0.117304	0.549059	-0.331831	3.4888	0.688937	1.55535	-3.52832	3.52832
416b_MigR1	416b_392	1.16591	-0.451675	2.7316	-0.191972	-0.520824	-1.47658	4.35194	0.759731	0.434539	-3.26736	3.26736
416b_MigR1	416b_393	1.87683	-0.160293	4.90799	1.23357	-0.565971	-0.285434	3.76449	2.66339	2.96323	-3.03448	3.03448
416b_MigR1	416b_394	0.946253	-0.178504	4.03824	1.01454	-1.20893	-0.420163	3.45536	1.02567	1.80333	-1.95216	1.95216
416b_MigR1	416b_396	0.28478	-1.20764	2.87744	-0.407973	-1.71915	-1.85135	1.07054	-0.190741	2.15044	-4.40268	4.40268
416b_MigR1	416b_397	1.63249	-0.452154	5.38953	2.09743	0.184842	-0.308209	3.2888	0.98614	12.8886	-3.17624	3.17624
416b_MigR1	416b_398	2.94227	-0.0241593	6.38049	2.06882	1.3033	0.0221491	3.64637	3.64087	3.17542	-3.12453	3.12453
416b_MigR1	416b_399	2.58985	1.81953	2.93855	2.27852	0.301984	-0.221053	5.72344	1.41395	2.56968	-2.47669	2.47669
416b_MigR1	416b_400	3.30082	0.35096	4.31196	2.70355	0.0354218	0.591345	4.64725	1.68834	12.8886	-2.43749	2.43749
416b_MigR1	416b_403	1.67833	0.57599	4.45267	1.17352	-0.426044	-0.20272	2.63694	0.269563	0.157202	-2.68946	2.68946
416b_MigR1	416b_404	1.24284	-0.361608	4.9541	2.24117	0.0841799	-1.1553	2.15023	2.82579	12.8886	-2.6709	2.6709
416b_MigR1	416b_405	2.85938	1.17868	3.60911	1.41152	0.102578	-0.841144	5.19885	2.75788	1.94243	-2.93109	2.93109
416b_MigR1	416b_406	3.29979	-0.182054	3.10596	0.784733	0.0341409	0.105286	3.59521	2.49011	0.701613	-2.78989	2.78989
416b_MigR1	416b_407	3.5652	1.35411	3.51176	0.458249	-0.121706	0.379902	3.821	1.61185	2.0987	-2.75797	2.75797
416b_MigR1	416b_408	1.40206	-0.0306917	1.91694	-0.59746	-1.32659	-0.770981	5.71783	1.72158	0.589822	-2.48493	2.48493
416b_MigR1	416b_409	0.330829	-1.92354	3.84533	3.37078	-0.993497	-0.528648	2.75925	0.222892	1.45267	-2.08376	2.08376
416b_MigR1	416b_410	0.289686	-2.00982	2.74706	1.4407	-2.1105	-1.46159	3.14528	-1.09893	12.8886	-2.99712	2.99712
416b_MigR1	416b_411	-0.4034	-1.36341	2.79487	-0.40657	-1.42933	-1.63342	2.10795	1.2564	1.87848	-3.11159	3.11159
416b_MigR1	416b_413	1.4326	0.961406	6.25454	1.1709	0.00333228	-0.0681656	3.40303	0.8884	2.30777	-3.99945	3.99945
416b_MigR1	416b_414	1.70571	0.357289	5.92996	0.865826	-0.692903	-1.20101	4.26472	1.44871	3.6168	-3.14305	3.14305
416b_MigR1	416b_415	1.00673	-0.401846	3.53546	0.575706	-1.59061	-1.54041	3.20196	2.87409	0.805444	-3.5324	3.5324
416b_MigR1	416b_416	1.38901	-1.53908	3.92292	0.995356	-0.992275	-0.683909	5.2491	-0.103457	1.23381	-4.84351	4.84351
416b_MigR1	416b_417	2.50793	-0.672872	3.30098	0.559926	-1.27278	-0.32497	2.45919	0.291194	1.23331	-3.37803	3.37803
416b_MigR1	416b_418	1.55357	-0.486611	3.15705	1.23931	0.108098	-0.896747	3.67607	2.91911	1.35175	-3.78527	3.78527
416b_MigR1	416b_419	1.06335	2.53494	2.82877	2.48199	0.436725	-0.06847	3.26836	0.279113	9.58863	-3.09935	3.09935
416b_MigR1	416b_420	2.56515	-0.968908	4.74716	8.86696	-2.26823	0.55573	1.47718	-1.61962	12.8886	-4.38011	4.38011
416b_MigR1	416b_421	1.53308	0.074567	3.9588	3.62067	-0.891652	-1.41617	2.68314	-0.193149	0.56224	-3.04467	3.04467
416b_MigR1	416b_422	1.09193	-0.619714	7.36867	1.65377	-0.282507	-0.737137	3.17546	1.79403	2.19831	-2.09971	2.09971
416b_MigR1	416b_424	2.32086	-1.53579	2.286	4.12994	-2.22072	-0.764766	2.14485	-0.714819	1.18048	-3.74865	3.74865
416b_MigR1	416b_426	3.23441	-0.566098	3.35427	2.34718	-0.23363	-0.9157	4.98514	0.733901	2.69083	-2.20249	2.20249
416b_MigR1	416b_427	4.05405	0.119495	3.99767	0.159571	-0.969024	-0.975886	3.07366	1.40484	1.89068	-3.56494	3.56494
416b_MigR1	416b_428	0.0351969	-0.449072	2.34181	8.86696	-2.73691	-2.99563	3.46308	1.20805	-0.552147	-3.09599	3.09599
416b_MigR1	416b_430	1.25341	-1.00525	2.44328	0.0596431	-1.62812	-1.84119	3.32037	0.788257	1.23109	-3.71545	3.71545
416b_MigR1	416b_431	14.0878	-0.0271101	3.08352	0.650148	-0.969421	-0.887622	5.44019	1.0853	0.776501	-2.96441	2.96441
416b_MigR1	416b_432	2.16458	0.343105	4.24554	0.278841	-0.343571	-0.188226	3.74885	3.0237	1.77435	-2.80027	2.80027
416b_MigR1	416b_434	3.55647	-0.0572584	3.75732	0.943312	-1.51188	-1.52214	3.11875	0.748619	1.3557	-3.60778	3.60778
416b_MigR1	416b_435	2.75471	-0.000373506	3.01265	8.86696	-1.35395	-0.710802	2.65425	1.95223	-0.274353	-2.9803	2.9803
416b_MigR1	416b_436	2.02888	2.34987	3.52753	1.26039	0.184514	-1.03553	3.475	1.68553	0.561035	-3.01795	3.01795
416b_MigR1	416b_437	2.70749	3.22635	4.13971	8.86696	1.14323	-0.35769	5.57302	2.89137	2.93575	-2.77602	2.77602
416b_MigR1	416b_438	2.47154	-0.3499	3.36088	-0.122733	-0.64342	-1.63404	1.42369	-0.384921	2.06703	-3.12864	3.12864
416b_MigR1	416b_439	3.47909	1.05604	6.48582	2.21187	-1.44998	-0.216471	2.39332	-0.0979051	3.16265	-3.97239	3.97239
416b_MigR1	416b_440	0.962402	0.860803	3.66737	8.86696	0.00528532	1.3673	10.3102	-0.0956252	1.1402	-2.73726	2.73726
416b_MigR1	416b_442	2.2572	0.0331288	4.81248	1.37402	0.224591	-0.0177483	4.07867	1.29825	4.59917	-3.21864	3.21864
416b_MigR1	416b_443	1.70396	0.822025	6.20264	4.87493	0.185242	-0.732393	4.07556	0.753822	2.36477	-2.75667	2.75667
416b_MigR1	416b_444	1.20823	-1.10973	2.60022	0.312201	-0.67216	-1.0201	3.92718	0.087258	12.8886	-4.15714	4.15714
416b_MigR1	416b_445	1.42488	0.775459	4.98932	2.11865	-1.54758	-0.527981	1.87967	-0.0805107	1.64527	-3.17256	3.17256
416b_MigR1	416b_446	2.40572	-0.652759	3.49107	1.10192	-0.863292	-1.45098	3.52461	1.11292	0.719182	-2.94936	2.94936
416b_MigR1	416b_447	-0.168542	-0.0405291	4.4343	0.809645	-0.473693	0.0578619	2.63417	1.11929	2.61426	-2.57605	2.57605
416b_MigR1	416b_448	2.83158	-0.723803	4.61115	2.16973	0.107721	-0.552465	3.11308	1.54426	0.777268	-2.45246	2.45246
416b_MigR1	416b_449	2.77237	0.650965	4.00429	3.95641	-0.590675	0.822558	4.08708	2.11235	1.6373	-3.02258	3.02258
416b_MigR1	416b_450	2.69924	1.15469	4.22065	1.63796	-0.560152	0.0253128	2.90294	2.95903	3.79	-2.78988	2.78988
416b_MigR1	416b_451	3.19779	0.184122	8.70533	4.10868	0.0390765	0.498317	6.32147	0.112523	1.8624	-2.15628	2.15628
416b_MigR1	416b_452	3.22043	2.9126	5.9529	4.64359	0.0962673	-0.83406	5.70919	1.12453	3.29657	-3.46184	3.46184
416b_MigR1	416b_453	2.52696	0.411392	4.18881	0.99313	-0.292456	-0.0573506	2.33431	0.99192	1.97813	-2.75632	2.75632
416b_MigR1	416b_454	3.59154	0.194097	3.39192	1.93932	-1.13835	-1.074	3.60343	0.867729	0.452319	-3.04016	3.04016
416b_MigR1	416b_455	3.31469	-0.284739	2.76079	2.71971	-1.09828	-1.18996	2.82063	1.09601	1.10568	-2.57209	2.57209
416b_MigR1	416b_456	2.69511	-0.180107	5.0684	0.942649	-0.26454	-0.621008	2.48853	1.71876	2.64959	-2.6748	2.6748
416b_MigR1	416b_457	1.17034	-0.779701	4.00635	-1.06013	-1.86457	-1.83307	4.35487	0.223357	1.61603	-3.58472	3.58472
416b_MigR1	416b_458	1.61452	0.0215488	3.59931	1.31316	0.0285507	-0.778102	3.4995	1.74467	1.89776	-2.8752	2.8752
416b_MigR1	416b_459	2.63517	0.00720808	4.09511	1.20732	-0.307925	-0.808364	3.50547	2.83612	2.98992	-3.37681	3.37681
416b_MigR1	416b_460	1.03793	-0.581143	3.84525	0.0795718	0.234853	-0.939135	1.84393	0.654742	2.80637	-3.53006	3.53006
416b_MigR1	416b_461	2.49611	0.110264	3.25833	1.32674	-0.659965	-0.416921	2.59281	1.54976	3.90332	-2.04023	2.04023
416b_MigR1	416b_462	1.0123	1.50428	2.97557	1.62266	-0.643785	0.149994	3.025	1.97834	0.885571	-2.96889	2.96889
416b_MigR1	416b_463	1.5034	0.897961	5.81826	0.486898	-0.0494956	0.142551	4.54681	3.77865	12.8886	-2.61298	2.61298
416b_MigR1	416b_465	2.2989	2.00118	5.58256	1.96246	-0.530779	-0.382058	3.1451	1.71035	3.37865	-3.43253	3.43253
416b_MigR1	416b_466	-0.493502	-1.62076	4.21684	8.86696	-1.97983	-2.77321	2.43773	0.38394	-0.325276	-3.93839	3.93839
416b_MigR1	416b_467	2.82712	-0.00759288	4.21824	0.762509	-0.164214	1.06674	2.45293	1.38427	1.1461	-2.87173	2.87173
416b_MigR1	416b_468	14.0878	-0.121488	3.82098	2.68434	-0.501594	-0.73794	4.26222	2.1543	1.82438	-3.1429	3.1429
416b_MigR1	416b_469	1.96741	-0.376549	3.37749	1.2333	-0.937348	-0.764828	2.39006	0.940552	1.7793	-3.2074	3.2074
416b_MigR1	416b_470	1.42944	-1.12452	3.65883	1.81934	-1.59238	-0.679159	2.07348	0.360301	0.417626	-2.89612	2.89612
416b_MigR1	416b_471	4.05389	0.876409	12.0053	3.15449	-0.202651	0.844198	5.25274	1.63363	2.8818	-2.43608	2.43608
416b_MigR1	416b_472	0.673847	0.65077	4.17221	0.567284	-0.848896	0.711161	1.94582	1.37084	12.8886	-2.84155	2.84155
416b_MigR1	416b_473	2.90349	-0.268015	4.69665	1.8841	-0.366665	-0.857954	3.32858	2.10487	2.2665	-2.76854	2.76854
416b_MigR1	416b_474	2.17145	-0.428821	3.2365	2.04779	-0.309577	-1.3229	3.2842	0.889055	2.1721	-2.98034	2.98034
416b_MigR1	416b_475	14.0878	-1.48117	3.62199	1.15949	-1.31236	-1.27404	2.94392	2.44395	0.862336	-3.44953	3.44953
416b_MigR1	416b_476	2.08444	-0.516662	1.46412	-0.443189	-2.4883	-1.02971	0.359779	-1.04699	0.777128	-4.02174	4.02174
416b_MigR1	416b_477	1.04376	-0.878859	2.88041	0.935881	-1.86467	-2.17447	2.07961	1.65566	1.00765	-2.90093	2.90093
416b_MigR1	416b_478	14.0878	0.455468	3.16161	-0.19146	-0.221963	-1.92827	2.75687	0.0816995	1.19595	-3.40903	3.40903
416b_MigR1	416b_479	2.65094	0.0251444	3.59598	3.53224	-1.2265	-0.183458	2.45107	0.124556	1.99365	-3.27098	3.27098
416b_MigR1	416b_480	14.0878	-0.133838	3.87611	0.693354	-0.0890268	-0.782103	2.16964	2.36889	2.8014	-2.60234	2.60234
416b_MigR1	416b_481	1.62688	-1.20217	5.23094	1.25589	-0.827427	0.06793	3.95774	1.53888	2.55482	-1.93169	1.93169
416b_MigR1	416b_482	14.0878	-0.133532	1.98915	0.637795	-0.988079	8.42979	1.51786	0.139393	12.8886	-3.05328	3.05328
416b_MigR1	416b_483	0.600788	-0.698832	5.18133	0.378637	-1.09963	-0.964344	1.38918	0.775083	12.8886	-2.75759	2.75759
416b_MigR1	416b_484	2.25461	-0.753373	3.51081	-0.156922	-0.753161	-1.13913	2.10058	2.8059	2.77914	-2.93587	2.93587
416b_MigR1	416b_485	1.27531	-0.19954	1.7991	-0.204287	-1.69168	-1.94084	1.96619	0.599854	1.5737	-3.31017	3.31017
416b_MigR1	416b_486	1.91965	-0.159332	5.26433	1.77934	-0.328602	-1.07504	1.9934	-0.159385	1.03516	-3.27306	3.27306
416b_MigR1	416b_487	3.23608	0.130868	4.23156	3.27223	-0.580714	0.523469	2.04501	2.73333	7.91694	-2.75336	2.75336
416b_MigR1	416b_488	14.0878	1.41097	6.23595	0.383876	-0.395413	-2.10276	1.56275	0.752118	1.48928	-4.7495	4.7495
416b_MigR1	416b_489	0.774695	-0.295614	5.44193	-0.757571	-0.160933	-1.13173	3.02672	0.804363	1.64772	-3.70094	3.70094
416b_MigR1	416b_490	2.08679	-0.527454	2.66711	2.59409	-1.64182	-1.28322	3.36525	1.19061	1.98011	-2.99825	2.99825
416b_MigR1	416b_491	2.26431	0.834564	3.5591	0.773778	-0.876807	-0.664722	2.71503	1.9112	1.68375	-3.16395	3.16395
416b_MigR1	416b_492	2.34796	-0.523068	2.84281	2.19804	-0.729123	-0.64027	2.54125	1.92996	2.85162	-2.86397	2.86397
416b_MigR1-Gfi1b	416b_494	14.0878	0.170992	6.58696	-2.27027	0.277364	1.33491	3.28889	1.25155	2.3773	-2.30304	2.30304
416b_MigR1-Gfi1b	416b_495	2.21858	-0.0894777	6.50691	-2.61164	-0.0858878	-0.406432	2.46886	0.0615391	2.57235	-2.83377	2.83377
416b_MigR1-Gfi1b	416b_496	14.0878	-1.07221	3.68475	-2.49448	-1.50779	-0.899061	10.3102	-0.391814	2.75376	-4.87295	4.87295
416b_MigR1-Gfi1b	416b_498	14.0878	0.432171	5.00943	-1.83486	0.498867	8.42979	7.01015	-0.243432	3.88846	-3.85135	3.85135
416b_MigR1-Gfi1b	416b_500	2.34708	-1.1683	1.81759	-3.63913	-2.10453	-1.55617	2.28534	0.777176	0.640847	-4.12517	4.12517
416b_MigR1-Gfi1b	416b_501	2.49768	-0.777042	3.37709	-2.60188	-0.940255	-0.598061	2.53262	0.590919	0.892541	-3.15286	3.15286
416b_MigR1-Gfi1b	416b_503	3.34582	0.706807	2.66904	-1.89904	-0.0885008	-0.513765	4.59495	1.31805	1.23433	-3.27457	3.27457
416b_MigR1-Gfi1b	416b_505	1.97966	-1.1654	5.8897	-2.01383	-1.40849	-1.24638	2.93479	-0.582849	2.08136	-3.11602	3.11602
416b_MigR1-Gfi1b	416b_506	2.05344	0.94982	3.40706	-1.12959	-1.02743	-0.0686839	3.51542	1.17814	3.17962	-2.43201	2.43201
416b_MigR1-Gfi1b	416b_507	1.19946	0.754919	4.03714	-2.16058	0.0612274	-0.945729	3.43623	-0.136093	3.10539	-2.97447	2.97447
416b_MigR1-Gfi1b	416b_508	-0.138532	-1.22099	3.78211	-4.9121	-1.49517	-2.81993	1.12585	-0.787246	0.810587	-5.55019	5.55019
416b_MigR1-Gfi1b	416b_509	1.18838	-0.865266	1.83578	-4.85284	-2.26921	-1.78229	5.12169	-0.116763	-0.526375	-4.0949	4.0949
416b_MigR1-Gfi1b	416b_510	3.56936	-0.292004	2.33411	-3.27696	-1.41185	-1.96585	2.76285	0.53991	1.29651	-3.03701	3.03701
416b_MigR1-Gfi1b	416b_511	3.42743	0.182226	4.1469	-1.93382	0.0778288	-1	3.68168	2.16326	7.70763	-3.72931	3.72931
416b_MigR1-Gfi1b	416b_512	2.36848	1.21368	3.90836	-2.74469	-0.647181	-0.895815	3.77889	0.381358	1.14363	-4.49967	4.49967
416b_MigR1-Gfi1b	416b_513	2.67974	0.524361	7.90345	-1.01094	-0.62667	-0.861989	5.0083	1.29152	3.15802	-2.86129	2.86129
416b_MigR1-Gfi1b	416b_514	2.14327	-0.501301	4.70078	-1.3665	-0.722512	-1.46371	4.24165	1.91445	8.88567	-3.42816	3.42816
416b_MigR1-Gfi1b	416b_515	1.05725	-0.651081	4.65448	-3.25004	-1.98451	-2.23806	2.62867	-0.116773	-0.0910471	-3.89075	3.89075
416b_MigR1-Gfi1b	416b_517	2.92951	-0.146486	5.81154	-1.50824	-1.28249	0.0732692	2.79792	1.92662	1.88821	-2.72527	2.72527
416b_MigR1-Gfi1b	416b_518	2.14729	0.711028	3.85692	-0.197643	2.62223	0.43397	3.97278	1.77184	7.10157	-3.08842	3.08842
416b_MigR1-Gfi1b	416b_519	1.77974	-0.488872	2.32992	-1.80652	-0.779183	-2.31747	3.4148	2.21124	3.02123	-3.91563	3.91563
416b_MigR1-Gfi1b	416b_521	14.0878	-0.104772	3.99645	-0.667332	-0.807665	-1.04898	3.05786	-0.1157	2.34122	-2.75667	2.75667
416b_MigR1-Gfi1b	416b_522	1.12714	0.219032	12.0053	-0.145953	1.4897	1.59695	3.89037	2.60585	2.30667	-2.59912	2.59912
416b_MigR1-Gfi1b	416b_523	14.0878	2.51738	5.52717	-2.15607	-0.428612	0.998105	3.71263	1.19776	2.40192	-3.35885	3.35885
416b_MigR1-Gfi1b	416b_524	2.34291	1.54529	4.07496	-2.85753	-1.43827	-0.668192	3.8331	0.377711	2.37203	-3.70929	3.70929
416b_MigR1-Gfi1b	416b_525	1.94128	-0.193937	4.93542	-2.86299	-0.378481	-1.31082	2.33903	0.778951	0.729863	-3.68482	3.68482
416b_MigR1-Gfi1b	416b_527	2.87324	-1.38992	2.65457	-0.0974994	-1.94887	-1.56585	2.04555	-0.917522	12.8886	-3.3284	3.3284
416b_MigR1-Gfi1b	416b_528	2.53369	0.704243	2.68176	-1.76605	-0.166542	-0.753861	3.3207	3.46658	2.02716	-2.65255	2.65255
416b_MigR1-Gfi1b	416b_529	2.13527	0.664314	4.27744	-0.207654	-0.207809	-0.291358	4.83754	1.32676	4.76827	-2.90978	2.90978
416b_MigR1-Gfi1b	416b_530	2.71325	-0.0392397	2.6833	-2.628	-0.847744	-1.21077	4.21277	2.32471	2.03145	-2.83938	2.83938
416b_MigR1-Gfi1b	416b_531	1.87795	0.203655	3.58505	-1.22321	0.621723	0.125792	3.89039	1.95826	1.55149	-3.51732	3.51732
416b_MigR1-Gfi1b	416b_532	4.14431	0.141769	2.62757	-3.60111	-0.629914	-0.448048	5.28432	1.79377	1.91883	-2.76156	2.76156
416b_MigR1-Gfi1b	416b_533	3.64168	0.50523	5.84835	0.478986	0.55838	0.93704	5.2663	1.68469	4.26177	-3.42076	3.42076
416b_MigR1-Gfi1b	416b_535	3.17296	0.161461	3.51561	-1.48716	-0.612389	-0.0413071	4.85186	1.98851	1.00716	-2.87165	2.87165
416b_MigR1-Gfi1b	416b_538	4.40063	0.423492	4.63199	-1.11473	0.214531	1.22729	5.49605	1.15261	2.21448	-2.55757	2.55757
416b_MigR1-Gfi1b	416b_539	10.7878	3.30239	3.74278	-3.44697	0.836964	-1.27278	4.8675	1.3449	8.42436	-3.51045	3.51045
416b_MigR1-Gfi1b	416b_540	1.2429	-1.2223	5.94258	-1.5688	-0.992817	-0.969619	3.5675	-0.396527	12.8886	-4.06422	4.06422
416b_MigR1-Gfi1b	416b_541	3.28163	-0.523088	3.14491	-1.76474	-1.13342	-0.515321	2.72451	0.323174	0.293226	-2.92282	2.92282
416b_MigR1-Gfi1b	416b_542	14.0878	0.0144542	3.49215	-3.1002	0.241821	-0.736181	3.73228	0.185619	0.227695	-3.08992	3.08992
416b_MigR1-Gfi1b	416b_544	2.21772	0.340459	2.78173	-1.29135	-0.655182	-0.334335	5.96711	2.3855	12.8886	-2.67032	2.67032
416b_MigR1-Gfi1b	416b_545	14.0878	-0.459386	2.70609	-2.37515	0.152734	-1.66505	2.24613	0.566396	5.92358	-4.83104	4.83104
416b_MigR1-Gfi1b	416b_546	1.10141	-0.0919651	4.16263	-3.89561	-1.01601	-1.36665	3.85149	0.0475336	0.903858	-3.96838	3.96838
416b_MigR1-Gfi1b	416b_548	1.59535	0.298319	4.51996	-0.13261	-0.173886	-0.631536	3.94889	1.34964	2.22148	-3.24907	3.24907
416b_MigR1-Gfi1b	416b_549	2.05539	0.144875	4.41474	-1.09683	-0.610032	-0.772643	4.62847	4.94134	2.94303	-3.37918	3.37918
416b_MigR1-Gfi1b	416b_550	0.920073	-1.66932	3.25819	-4.99167	-2.13115	-1.75619	2.40314	-0.177784	-1.07953	-4.58708	4.58708
416b_MigR1-Gfi1b	416b_551	0.931689	0.441929	2.94219	-0.755797	-0.0661677	-0.713112	2.38433	1.20364	2.17367	-2.86445	2.86445
416b_MigR1-Gfi1b	416b_552	2.88843	1.66571	4.13959	-2.48125	-0.340707	-0.919624	4.22289	0.0882243	12.8886	-4.43346	4.43346
416b_MigR1-Gfi1b	416b_554	3.87816	-0.861692	2.97464	-2.57573	-1.49097	-1.31531	5.06711	1.21904	1.57076	-3.13156	3.13156
416b_MigR1-Gfi1b	416b_555	14.0878	-0.0470377	4.73977	-1.26195	-0.590567	-0.131015	4.19705	0.534839	1.16809	-2.56084	2.56084
416b_MigR1-Gfi1b	416b_556	1.64856	-0.712527	2.1155	-2.02078	-1.31195	-2.13073	4.04452	0.87213	2.6961	-3.78919	3.78919
416b_MigR1-Gfi1b	416b_557	14.0878	-1.58237	4.27111	-2.40408	-1.34824	-2.10315	2.3989	0.0364238	1.08326	-4.36803	4.36803
416b_MigR1-Gfi1b	416b_558	1.65044	0.0214952	3.36079	-0.728248	1.24804	-0.807822	2.78289	0.426073	5.63131	-2.24991	2.24991
416b_MigR1-Gfi1b	416b_560	2.56761	-0.795906	2.3927	-1.32493	-1.51624	-1.80365	3.08778	0.23893	0.90544	-2.69203	2.69203
416b_MigR1-Gfi1b	416b_561	14.0878	-0.447971	4.29111	-2.6535	-0.495695	-0.704077	3.30287	1.62068	0.822249	-2.82144	2.82144
416b_MigR1-Gfi1b	416b_562	2.62854	-0.0668902	1.25343	-2.17874	-0.920764	-0.774292	4.70617	2.28775	1.02995	-3.25675	3.25675
416b_MigR1-Gfi1b	416b_563	0.901274	-0.546422	5.84808	-1.57185	-0.406833	-0.154101	3.56859	0.394653	12.8886	-3.55873	3.55873
416b_MigR1-Gfi1b	416b_564	14.0878	-0.780639	1.8672	-4.47347	-2.48963	-2.73216	3.33109	0.523131	-0.313126	-4.12338	4.12338
416b_MigR1-Gfi1b	416b_565	3.57692	-1.20954	3.11029	-2.55027	-1.64388	-0.764204	2.72799	1.77954	1.77479	-3.06428	3.06428
416b_MigR1-Gfi1b	416b_566	1.0622	-0.174109	3.10861	-1.23912	-1.05515	-0.96133	3.58475	1.49642	1.00841	-3.11331	3.11331
416b_MigR1-Gfi1b	416b_567	3.21291	-0.338215	4.62782	-1.92068	-0.596616	-0.092359	3.86624	1.28786	1.51179	-3.41138	3.41138
416b_MigR1-Gfi1b	416b_569	1.3301	-2.84542	3.20102	-4.17355	-3.21735	-2.30472	0.82601	-1.43786	1.18669	-4.02677	4.02677
416b_MigR1-Gfi1b	416b_570	2.58964	-1.29514	1.11895	-3.05058	-1.86238	-2.8136	1.11196	0.345033	-0.154136	-4.23278	4.23278
416b_MigR1-Gfi1b	416b_571	14.0878	0.92591	2.60203	0.991271	-0.0304212	-1.34142	10.3102	1.79793	1.59777	-4.03374	4.03374
416b_MigR1-Gfi1b	416b_572	2.6857	-0.592038	4.61388	-0.0965226	-0.0317546	-0.594483	5.20178	0.746318	3.35866	-3.58837	3.58837
416b_MigR1-Gfi1b	416b_573	14.0878	1.48254	5.39324	-0.193126	4.17748	5.12979	4.89032	3.35957	12.8886	-3.40069	3.40069
416b_MigR1-Gfi1b	416b_574	1.70314	-1.5299	3.21876	-3.1675	-1.09299	-1.80086	3.30676	1.67456	-0.244373	-3.69363	3.69363
416b_MigR1-Gfi1b	416b_577	0.820634	0.413335	3.56053	-2.47993	-0.760202	-0.0324248	1.46442	2.07365	12.8886	-2.86633	2.86633
416b_MigR1-Gfi1b	416b_579	0.555235	-2.01017	3.35686	-3.60917	-1.52453	-1.39948	2.63122	-1.39981	0.825291	-2.46311	2.46311
416b_MigR1-Gfi1b	416b_580	0.510041	-1.2891	2.09241	-3.25408	-2.07645	-1.50644	1.90756	-0.00965565	1.19298	-4.64813	4.64813
416b_MigR1-Gfi1b	416b_583	2.50942	0.322368	3.46352	-0.883785	-0.276131	-0.303398	4.02512	2.6574	3.13405	-3.26503	3.26503
416b_MigR1-Gfi1b	416b_584	0.398583	-0.328097	4.33522	-1.53588	-1.54439	-1.24265	2.53356	1.31336	2.40144	-4.49175	4.49175
416b_MigR1-Gfi1b	416b_585	2.21201	-0.166119	4.27015	-2.61769	-0.374793	-1.25281	1.97009	0.362213	1.17857	-3.89847	3.89847
416b_MigR1-Gfi1b	416b_587	1.85777	-0.724053	2.94703	-2.14741	-1.19157	-1.93328	1.78299	0.304492	0.99463	-4.12498	4.12498
416b_MigR1-Gfi1b	416b_589	2.65542	0.806148	5.69015	-1.86435	0.147767	-0.646399	3.66619	1.61458	3.09293	-3.30015	3.30015
416b_MigR1-Gfi1b	416b_592	2.03088	0.185677	4.16356	-1.04827	-0.147435	-1.03401	2.98782	1.04569	3.53217	-2.41682	2.41682
416b_MigR1-Gfi1b	416b_593	2.96044	1.55092	3.63486	0.402472	3.93994	3.80853	6.26663	2.38101	12.8886	-4.82063	4.82063
416b_MigR1-Gfi1b	416b_596	1.11663	-1.05043	3.12889	-2.15759	0.0649654	-0.995379	3.4249	0.374216	2.37046	-4.15971	4.15971
416b_MigR1-Gfi1b	416b_597	4.54262	0.636744	3.6138	-2.76841	-0.642366	0.623742	6.33681	0.981472	1.95508	-2.96592	2.96592
416b_MigR1-Gfi1b	416b_598	2.92722	-0.603112	3.11173	-1.90455	-1.62558	-1.61855	3.17055	1.59822	3.67504	-3.20979	3.20979
416b_MigR1-Gfi1b	416b_600	2.34691	-1.55704	3.1599	-0.975791	-0.0371967	0.274765	2.27522	-0.312954	0.208454	-3.06514	3.06514
416b_MigR1-Gfi1b	416b_601	2.52076	-2.23056	2.27099	-3.47191	-2.43393	-2.77528	2.07113	0.892294	-0.529842	-3.27676	3.27676
416b_MigR1-Gfi1b	416b_603	1.6421	6.60239	0.391488	-3.23637	-2.8957	-3.22324	2.3002	-0.507441	0.153158	-4.06155	4.06155
416b_MigR1-Gfi1b	416b_604	4.71282	2.12941	7.76508	0.16759	2.21542	2.27978	2.8636	2.16106	12.8886	-4.35787	4.35787
416b_MigR1-Gfi1b	416b_606	3.56588	-0.81428	2.12627	0.585996	-1.27366	-1.10811	2.42732	1.81079	1.63091	-2.63301	2.63301
416b_MigR1-Gfi1b	416b_609	1.55019	0.512074	3.80355	-2.67567	-1.42114	-1.2711	1.94835	0.263162	4.8986	-4.12147	4.12147
416b_MigR1-Gfi1b	416b_610	2.82254	0.345972	3.0201	-1.71957	-1.27279	-0.510158	3.36162	3.99159	0.954869	-3.09263	3.09263
416b_MigR1-Gfi1b	416b_612	2.22724	-0.61117	5.10584	-2.1028	-0.28759	-1.23213	1.70355	-0.431147	2.90864	-3.91397	3.91397
416b_MigR1-Gfi1b	416b_613	2.5028	0.0423863	12.0053	-1.73971	-0.512462	-0.990451	1.80787	0.697924	0.922536	-3.44171	3.44171
416b_MigR1-Gfi1b	416b_614	0.795049	0.0731928	3.91672	-0.703633	0.202295	0.221083	1.19177	1.7148	1.29549	-1.85524	1.85524
416b_MigR1-Gfi1b	416b_615	1.9274	1.73488	1.55823	-0.782408	-1.41561	-0.453838	1.42897	-0.523688	0.395246	-3.06096	3.06096

## Sheet: AML-ETO_raw
Supplementary Table 5:
AML-ETO induction: raw data
		Transcription factors of interest									housekeeping genes
Cell_type	Name	Erg	Fli1	Gata2	Gfi1b	Lyl1	Meis1	Runx1	Spi1	Tal1	Ubc	Polr2a
AE9a	AE9a_003	NA	15.7015	17.471	NA	19.4903	15.7593	22.9375	20.0572	16.3374	15.1435	18.3634
AE9a	AE9a_007	17.3529	14.4717	18.8173	18.568	18.4827	15.7344	20.3883	20.019	16.7971	13.5404	18.537
AE9a	AE9a_010	16.7476	14.1084	17.3693	18.3288	16.0326	14.6822	21.3421	20.0216	16.5594	12.68	18.1729
AE9a	AE9a_012	17.536	14.6646	17.0824	19.5714	16.4566	15.4671	21.6128	20.1887	18.6413	14.2992	19.3241
AE9a	AE9a_013	16.8583	14.5401	18.8644	19.4293	15.6176	15.2532	20.5737	18.9233	16.7058	13.5688	18.5245
AE9a	AE9a_015	19.1012	15.8025	17.1537	19.0115	17.7365	16.0869	23.1391	19.2676	17.2323	13.8766	17.9162
AE9a	AE9a_016	NA	15.8322	18.2583	NA	NA	16.5683	22.9817	NA	19.018	14.3792	16.095
AE9a	AE9a_017	16.7038	14.5937	18.4949	18.1591	15.9484	14.5054	20.3056	17.6746	17.0717	12.8262	17.7637
AE9a	AE9a_020	16.5072	13.2544	17.8431	20.4149	16.4925	14.4842	21.5006	20.142	16.2054	13.2229	18.031
AE9a	AE9a_022	19.1019	15.1129	17.6028	NA	16.6943	15.3178	21.321	NA	16.9531	13.6242	18.6158
AE9a	AE9a_024	16.4552	15.1006	18.2086	19.1512	16.0971	14.2669	21.5825	20.1915	18.8958	13.8108	19.7136
AE9a	AE9a_026	16.6158	15.9707	19.4922	NA	17.6459	15.8043	21.7684	18.6089	17.1243	13.4495	18.5512
AE9a	AE9a_027	NA	17.965	19.5252	NA	NA	19.4327	24.0503	NA	19.3592	13.9387	17.8652
AE9a	AE9a_028	NA	15.2312	18.8214	NA	NA	16.4223	22.7237	17.7881	24.4722	14.599	17.8417
AE9a	AE9a_029	17.1029	14.9342	17.587	17.7667	16.3946	15.3619	20.8678	20.214	16.9124	13.3233	20.8016
AE9a	AE9a_031	16.761	14.3229	18.1208	18.1661	16.7974	15.2452	21.0076	18.4681	17.4464	13.7058	19.222
AE9a	AE9a_032	19.3437	16.3618	17.5243	21.0778	NA	15.4767	NA	20.4666	16.5683	14.2671	21.4843
AE9a	AE9a_034	16.5411	13.9638	18.1056	18.5686	16.3547	14.9727	20.4897	25.6741	16.0671	13.5834	17.4397
AE9a	AE9a_036	16.3598	14.8991	17.701	17.9898	16.3095	14.9846	21.1067	18.3397	18.7064	14.7531	20.3675
AE9a	AE9a_037	16.0583	14.9996	17.9424	20.3126	17.1576	15.6053	20.1809	17.6537	18.4783	12.9258	18.9377
AE9a	AE9a_042	19.5749	15.296	18.3515	19.2529	17.3382	14.9677	22.8823	NA	17.4183	13.7394	18.8518
AE9a	AE9a_047	16.9856	15.4384	17.8352	18.9472	16.8123	15.6813	20.183	21.9993	16.6631	13.4146	17.8273
AE9a	AE9a_048	19.2503	18.4685	17.6596	NA	NA	15.9234	NA	18.3177	17.9579	12.7034	17.6661
AE9a	AE9a_049	17.4304	14.8362	17.6704	19.4362	16.9877	16.5566	22.03	19.3972	16.3788	13.0546	19.2238
AE9a	AE9a_050	15.9855	14.0793	17.0981	20.174	16.743	13.9425	20.2921	16.1118	16.776	12.3356	19.3454
AE9a	AE9a_053	18.4782	14.3292	18.9826	18.1212	15.3357	14.8651	19.4293	17.5601	15.5174	13.0904	18.9324
AE9a	AE9a_056	NA	15.6078	17.3516	NA	NA	14.9739	NA	18.4813	18.3375	13.8131	19.0097
AE9a	AE9a_057	17.2645	14.7679	18.6469	20.4603	16.6195	15.7158	20.0203	18.5489	17.9315	13.36	18.6374
AE9a	AE9a_064	17.1204	16.4592	18.1809	17.9663	16.7833	17.5543	20.408	20.3569	17.3362	13.8859	18.1683
AE9a	AE9a_068	19.3881	19.0868	18.4824	NA	NA	17.8838	NA	NA	18.0706	13.8747	19.4761
AE9a	AE9a_069	19.3316	19.3901	21.2996	NA	NA	17.6578	21.6193	20.1841	25.0706	13.8633	21.6825
AE9a	AE9a_072	17.7697	15.734	19.4338	19.7565	17.1355	16.6612	20.4534	17.8883	16.9102	13.4694	19.7533
AE9a	AE9a_073	16.9047	13.8319	16.7253	19.53	16.2607	15.7635	22.2618	18.7539	17.5839	12.8355	19.3061
AE9a	AE9a_075	19.098	15.2009	18.1177	NA	19.8668	15.1985	20.5906	18.6853	16.8292	14.1861	19.7817
AE9a	AE9a_077	17.1031	14.5175	18.2307	19.6273	17.739	14.5548	20.4861	NA	16.5773	14.4586	20.2124
AE9a	AE9a_078	17.0157	14.5137	17.7205	18.0776	17.9089	17.1701	19.3947	20.352	19.0832	12.8091	18.7815
AE9a	AE9a_083	16.2611	14.5473	19.1108	18.7583	17.8911	15.5727	21.6626	20.1171	18.1728	13.0347	20.2019
AE9a	AE9a_085	19.6478	14.2552	19.34	NA	16.6303	17.4477	22.1312	20.4605	18.9167	12.9175	18.4863
AE9a	AE9a_089	16.072	14.0893	17.698	20.3311	14.5839	13.5051	20.4716	15.6933	18.1786	12.5002	18.3012
AE9a	AE9a_090	17.5144	15.5877	17.4792	18.1942	17.2452	15.0535	22.7377	18.9587	16.8572	13.0897	17.8876
AE9a	AE9a_091	16.9641	14.8762	17.8963	NA	16.8217	16.8861	20.5144	NA	19.0477	12.9173	19.0041
AE9a	AE9a_096	18.2378	16.736	18.4263	NA	19.8346	16.6372	24.4273	20.2327	16.9448	14.0464	21.9688
AE9a	AE9a_097	NA	15.0228	18.5887	NA	17.2348	16.5121	NA	20.4954	17.6038	14.1373	19.5803
AE9a	AE9a_099	17.2291	14.8194	17.7465	NA	NA	14.7649	NA	17.8243	17.5421	13.9576	17.657
AE9a	AE9a_102	NA	15.3838	19.1563	NA	18.2263	16.413	22.3398	NA	22.7885	13.6188	19.6975
AE9a	AE9a_103	17.2428	14.8626	18.5728	NA	17.7607	16.1382	26.3124	19.278	19.2054	13.6582	19.321
AE9a	AE9a_106	NA	15.3172	17.0092	NA	19.4486	15.3376	22.1821	19.9657	24.9475	13.4301	18.5052
AE9a	AE9a_110	16.5795	15.3189	17.9613	20.713	16.8121	15.2674	21.8907	18.6439	16.2446	13.2293	18.0576
AE9a	AE9a_111	19.4575	19.1463	19.7224	NA	17.3476	17.2328	24.9284	18.4287	19.1652	12.5644	17.8256
AE9a	AE9a_112	17.3044	13.8123	16.6743	17.2596	16.557	15.0462	22.3253	18.9594	16.6975	13.2461	19.147
AE9a	AE9a_114	19.058	15.8066	18.399	NA	NA	15.714	23.8024	21.5927	19.5547	13.9765	18.3233
AE9a	AE9a_116	15.6035	12.7533	16.6929	15.5419	15.2591	13.1902	19.872	18.4986	15.6812	12.4244	17.9018
AE9a	AE9a_117	18.2882	14.9127	17.5737	18.7727	19.5204	15.0575	22.5669	20.4609	16.7693	12.6978	18.1831
AE9a	AE9a_118	NA	15.8455	18.3625	NA	18.2846	15.8096	22.9002	NA	17.7591	14.3406	18.1393
AE9a	AE9a_119	16.8736	15.2776	17.9295	22.1156	17.6568	15.788	22.1545	NA	17.336	12.5648	18.9949
AE9a	AE9a_120	17.8944	16.4619	17.2416	NA	NA	15.6814	NA	24.5206	19.7504	12.7011	18.2856
Ctrl	Ctrl_001	18.656	15.8202	18.1743	18.9464	15.4868	16.135	21.7878	17.0408	17.785	12.9087	19.0535
Ctrl	Ctrl_002	NA	15.9516	17.6283	18.0104	15.6982	14.4947	21.2617	17.4672	18.3716	13.829	19.9535
Ctrl	Ctrl_003	18.0604	14.5788	16.359	16.7339	14.5366	13.9952	22.2331	16.9784	17.7902	12.4769	17.3564
Ctrl	Ctrl_004	NA	16.2264	17.3138	15.4333	15.1597	15.3744	21.41	17.7062	17.4788	13.445	18.4112
Ctrl	Ctrl_005	17.4928	15.406	16.9956	17.9357	15.5634	15.7165	20.687	17.6831	16.4765	12.8907	18.2476
Ctrl	Ctrl_006	17.0809	15.4579	16.8188	16.7864	14.3804	14.1572	21.2472	17.8004	16.1059	13.3267	16.7524
Ctrl	Ctrl_007	18.6978	15.6941	20.5131	NA	15.8273	17.4231	20.6944	16.608	17.5275	13.9614	18.9336
Ctrl	Ctrl_008	18.3842	16.6568	17.2034	17.4709	15.6068	14.5512	21.6703	17.1037	17.0226	13.4632	19.2542
Ctrl	Ctrl_009	19.5768	16.401	20.7908	20.5997	16.3775	16.4306	24.0994	16.8728	18.1433	14.3309	17.7893
Ctrl	Ctrl_010	17.6956	17.2275	18.5121	17.0416	16.1341	15.3038	20.7296	17.9182	17.5761	14.9433	18.0351
Ctrl	Ctrl_011	19.124	15.6835	20.15	16.6594	16.3967	17.5515	20.6503	17.0255	18.8578	13.8327	18.549
Ctrl	Ctrl_012	19.1621	15.8499	19.2285	16.5396	15.991	14.1338	20.8345	16.8134	16.6067	13.096	17.4336
Ctrl	Ctrl_013	19.8738	15.0137	20.8086	17.103	15.679	15.0969	21.8818	18.8126	18.2361	13.0533	18.5359
Ctrl	Ctrl_014	21.739	15.8099	15.8816	17.4975	14.5819	14.7479	21.0856	17.7329	18.6614	14.0601	17.5823
Ctrl	Ctrl_015	NA	16.7264	NA	20.3724	17.2706	15.9672	22.3439	16.1983	NA	12.7539	19.6389
Ctrl	Ctrl_016	17.6749	16.0192	17.6684	17.1142	15.945	15.9336	21.3944	17.4309	16.6872	13.4667	18.5393
Ctrl	Ctrl_017	16.3688	15.2486	18.6885	16.6486	16.658	14.4053	22.5645	16.1799	18.8145	13.0241	17.1839
Ctrl	Ctrl_018	17.823	16.3283	17.7979	17.3994	15.3752	14.5296	20.7359	17.1454	17.6398	13.5209	17.8029
Ctrl	Ctrl_019	17.4618	15.6281	16.7347	18.4108	16.059	15.8961	20.9363	16.9454	17.6014	13.4104	18.403
Ctrl	Ctrl_020	NA	16.7805	19.8911	17.6039	16.2669	15.3949	20.5494	16.9304	17.037	15.4323	19.2882
Ctrl	Ctrl_021	NA	16.2841	18.1105	16.3487	14.9712	14.9061	20.1378	17.2576	16.5692	13.1887	18.7135
Ctrl	Ctrl_022	18.2674	15.416	15.8108	16.7192	15.299	14.6113	21.2022	16.8449	15.9776	13.0079	18.8221
Ctrl	Ctrl_023	17.5364	16.5279	19.7409	17.3162	16.7934	15.4062	21.1451	18.1733	17.7314	13.92	18.7978
Ctrl	Ctrl_024	19.5917	15.6054	17.5513	NA	15.3646	15.2713	20.7677	17.02	17.1485	13.5435	19.648
Ctrl	Ctrl_025	18.0194	18.3781	18.9523	NA	16.1679	17.4838	NA	16.5127	17.1156	14.7722	18.114
Ctrl	Ctrl_026	17.9957	17.1293	18.2759	17.5783	15.7522	15.372	22.0768	17.9142	16.7367	14.1456	18.8616
Ctrl	Ctrl_027	18.0746	15.8942	17.4731	15.9438	14.616	14.6091	21.4864	17.2974	18.7959	13.8099	18.1907
Ctrl	Ctrl_028	17.2452	15.4667	18.2024	18.5417	16.1714	16.0263	20.8624	16.1531	18.329	12.8419	19.478
Ctrl	Ctrl_029	17.7694	16.4221	18.3023	17.7043	15.8718	14.7938	21.1325	17.9527	19.1885	13.9005	19.2166
Ctrl	Ctrl_030	18.2162	17.5475	17.4174	20.5141	16.4752	15.6302	22.9122	17.4194	17.8781	15.2014	18.1658
Ctrl	Ctrl_031	19.4353	16.026	18.2125	16.9537	15.8031	14.5901	22.4236	17.1897	17.7694	13.4917	18.5526
Ctrl	Ctrl_032	17.5356	15.5987	17.027	17.0279	15.9626	15.4472	20.4978	16.81	18.8366	13.7767	17.9547
Ctrl	Ctrl_033	15.7897	15.4806	18.9461	18.0781	15.3707	13.8257	19.8421	17.9466	16.8164	13.6127	17.3328
Ctrl	Ctrl_034	17.4986	14.465	17.0299	15.5763	14.9421	13.5932	19.9223	16.3582	17.9462	13.9189	16.6815
Ctrl	Ctrl_035	18.3946	15.3836	17.4617	15.5172	14.7716	15.0233	20.8224	16.5876	17.8363	13.7418	18.5707
Ctrl	Ctrl_036	22.1075	15.603	18.097	20.677	15.9177	15.0831	21.34	17.5883	16.8732	13.6751	19.3013
Ctrl	Ctrl_037	19.1981	15.6821	21.3923	16.6582	15.8749	15.3431	22.4607	18.1698	16.4382	13.1097	20.5621
Ctrl	Ctrl_038	17.2483	15.4509	16.0488	16.9253	15.2559	13.8228	20.1412	17.0966	17.4029	13.3986	18.4363
Ctrl	Ctrl_039	17.9097	15.8058	18.8805	16.3132	15.4115	14.2107	22.3531	16.6411	16.0533	13.6742	18.2216
Ctrl	Ctrl_040	18.5323	17.7419	19.1619	19.7112	16.2716	14.1501	20.9009	16.2412	17.2272	12.535	18.7377
Ctrl	Ctrl_041	18.3416	15.4964	16.2179	15.9748	15.3526	15.4217	22.7213	17.3004	17.5168	13.8519	17.8249
Ctrl	Ctrl_042	18.568	17.3268	17.6543	21.2229	15.153	16.8118	20.2959	16.5056	19.308	14.6971	19.1485
Ctrl	Ctrl_043	NA	16.9665	18.5227	19.4291	15.7367	15.3022	21.0384	18.8676	17.7666	13.7746	18.7023
Ctrl	Ctrl_044	19.3259	16.5189	18.8545	16.9008	15.4475	14.7928	22.8011	17.444	16.4953	15.294	18.4605
Ctrl	Ctrl_045	17.7286	16.3096	16.9106	17.6332	15.3498	14.3621	20.6379	17.6032	18.2152	13.7214	19.2792
Ctrl	Ctrl_046	16.6143	16.0918	17.6007	19.0134	15.3469	15.005	23.783	18.175	16.3524	13.2923	18.0101
Ctrl	Ctrl_047	17.307	15.5507	17.2962	20.4001	15.7151	14.4257	21.0909	17.2906	17.0361	13.5609	21.8241
Ctrl	Ctrl_048	NA	15.7899	18.2284	17.978	15.5667	14.7103	20.8825	19.4477	17.6412	14.5334	19.8748
Ctrl	Ctrl_049	NA	16.8828	NA	NA	17.1691	17.709	19.3038	15.4616	NA	11.9608	21.8942
Ctrl	Ctrl_050	19.7848	16.0294	17.857	17.1775	16.6624	15.3547	20.251	16.5193	19.9947	13.9911	18.4094
Ctrl	Ctrl_051	18.183	17.0188	NA	18.9059	17.0947	16.4353	23.9851	18.3325	18.8385	14.8336	18.8614
Ctrl	Ctrl_052	17.1539	16.5723	17.0479	16.8121	15.7219	15.356	23.4093	16.6699	16.4746	13.5342	18.8684
Ctrl	Ctrl_053	19.151	15.7459	16.6665	16.631	15.9953	14.3257	22.44	17.5905	16.8661	13.6602	17.9198
Ctrl	Ctrl_054	NA	16.2615	17.5256	17.6173	15.9191	16.5652	23.3064	16.6492	17.2086	15.0015	19.5253
Ctrl	Ctrl_055	NA	14.6948	18.7588	16.7985	15.8167	14.6382	22.3283	16.7718	18.0424	12.7214	17.9286
Ctrl	Ctrl_056	18.5024	15.2994	16.4462	17.1802	15.8001	15.7369	20.5576	17.2581	16.7514	13.47	18.3299
Ctrl	Ctrl_057	NA	15.3648	19.9353	18.1279	16.0652	14.8848	22.7895	16.7839	17.6977	13.7945	20.0847
Ctrl	Ctrl_058	16.6021	15.9575	17.8143	19.7015	15.6238	14.9421	20.3095	17.5019	17.6025	13.7141	19.5164
Ctrl	Ctrl_059	19.4853	16.3144	19.0227	18.6318	15.8259	15.1844	24.0017	17.3577	19.226	15.2169	18.8261
Ctrl	Ctrl_060	18.1158	17.1265	17.7575	18.4913	15.576	16.0521	21.3986	16.6762	17.0361	14.3596	17.7839
Ctrl	Ctrl_061	18.3912	17.1511	17.6569	17.0549	16.0726	15.6924	21.8822	16.9725	16.52	13.942	18.5358
Ctrl	Ctrl_062	16.9837	15.5478	18.1455	17.9283	15.9207	15.2594	20.9884	17.4806	16.5023	13.9308	18.6837
Ctrl	Ctrl_063	18.1807	15.9669	18.9714	17.8475	16.2993	15.4077	20.8354	18.143	17.276	14.4472	19.9861
Ctrl	Ctrl_064	17.1802	15.3575	16.5778	16.4423	14.5116	15.2486	19.7706	16.3984	17.4283	13.4192	17.8634
Ctrl	Ctrl_065	19.3817	14.8419	18.1736	15.3269	14.5083	14.1967	21.2222	17.4995	16.3868	12.2624	17.9328
Ctrl	Ctrl_066	19.5402	16.7265	17.3919	16.3562	14.8925	13.9711	22.0425	16.7735	17.276	13.0707	18.1735
Ctrl	Ctrl_067	17.211	16.259	19.0718	17.4182	15.9609	16.648	22.0792	16.0637	19.1293	13.448	19.2846
Ctrl	Ctrl_068	17.4606	15.609	18.6779	17.0469	15.5852	14.605	21.3517	17.3635	16.9054	15.2347	19.5439
Ctrl	Ctrl_069	18.5055	16.3755	19.471	17.6632	15.8342	15.2043	23.1329	17.7522	18.1912	13.6524	19.2248
Ctrl	Ctrl_070	17.8395	17.7585	19.1571	18.616	15.6617	15.2306	NA	18.6093	16.626	15.8886	20.1331
Ctrl	Ctrl_071	17.7478	16.3843	16.5867	17.5304	15.2899	14.4697	21.4779	17.0022	18.039	14.2054	19.4406
Ctrl	Ctrl_072	18.4428	17.2226	19.2319	NA	17.1649	16.7873	21.004	16.7449	17.4415	12.8962	19.5876
Ctrl	Ctrl_073	17.5664	16.1378	19.6986	17.4139	16.2097	15.498	20.2834	18.0972	17.7662	14.4107	19.6553
Ctrl	Ctrl_074	19.5741	16.3373	17.7515	19.3018	15.3854	15.4942	23.3768	17.8814	17.5477	13.5053	20.0051
Ctrl	Ctrl_075	19.4936	15.8599	17.8479	18.0782	15.7951	14.9719	20.9377	17.7036	18.4518	14.1387	20.1889
Ctrl	Ctrl_076	16.7508	15.5791	19.6761	16.6245	16.3867	14.9099	20.2676	17.4824	17.2196	14.9362	19.0392
Ctrl	Ctrl_077	19.0098	16.4161	17.577	17.5777	15.9053	15.4396	21.6189	16.5918	17.9701	15.2672	17.9475
Ctrl	Ctrl_078	18.6042	15.9753	16.8907	16.7097	14.6733	14.4853	20.8649	16.04	17.2687	13.6501	19.3934
Ctrl	Ctrl_079	18.5843	15.475	16.2862	16.5074	15.5318	14.3833	22.3649	17.5147	16.175	13.6042	17.862
Ctrl	Ctrl_080	17.0645	16.4349	17.7687	17.7308	15.1405	15.6016	21.5167	16.8324	17.9751	14.2016	20.6379
Ctrl	Ctrl_081	18.0605	14.8983	16.684	16.5768	15.3266	15.8395	19.7259	16.1498	19.5377	13.9621	18.3821
Ctrl	Ctrl_082	19.2005	15.8811	16.0883	15.6473	14.7297	14.7032	21.0237	17.2768	17.1886	13.0308	17.6045
Ctrl	Ctrl_083	19.5937	16.3567	17.2531	18.1993	15.8821	15.8421	NA	17.0707	17.7955	16.5274	20.183
Ctrl	Ctrl_084	18.367	15.273	16.9935	17.2975	14.8501	14.572	20.2959	15.8386	17.5576	12.1226	18.0107
Ctrl	Ctrl_085	17.397	15.8395	17.0706	14.7879	15.5106	15.0384	21.0974	17.309	16.5344	12.8524	17.0566
Ctrl	Ctrl_086	19.441	16.9715	17.3056	20.4421	15.5854	16.1579	22.1954	17.4003	17.6811	13.0416	18.9173
Ctrl	Ctrl_087	18.3466	17.2433	18.0272	18.405	15.8673	14.9806	21.316	16.6633	19.5802	12.5563	18.6309
Ctrl	Ctrl_088	16.8515	15.769	17.4127	17.4682	15.4826	14.1536	20.3477	16.5932	16.8902	12.5896	18.1363
Ctrl	Ctrl_089	19.2616	16.0745	18.5577	16.3475	15.4726	14.2022	21.6061	17.5478	18.9534	13.2024	18.911
Ctrl	Ctrl_090	17.7026	14.6065	15.6235	15.5282	14.2293	15.1722	21.1295	16.0145	15.8683	12.8828	17.1735
Ctrl	Ctrl_091	17.6866	15.3995	18.8609	17.7756	14.758	14.4782	19.9813	16.9586	16.1512	13.9506	18.1666
Ctrl	Ctrl_092	19.2165	15.8105	16.796	NA	15.0704	15.5188	20.7108	16.5889	16.8949	13.8693	17.6264
Ctrl	Ctrl_093	16.4721	16.5632	17.7882	18.4043	15.6725	14.683	20.1301	18.0265	16.3082	13.7614	19.5742
Ctrl	Ctrl_094	17.6158	15.6899	18.5279	17.1956	15.4123	14.9089	20.6354	17.5465	16.7652	13.5904	18.6252
Ctrl	Ctrl_095	19.2165	15.6939	16.6711	18.8826	15.8559	14.8405	22.8155	16.5159	17.5083	13.2612	18.981
Ctrl	Ctrl_096	17.4589	14.114	15.62	16.5588	13.9602	13.5545	21.4737	15.9428	15.015	12.8068	17.6587
Ctrl	Ctrl_097	16.2322	16.4279	17.3424	17.3489	16.5139	16.8803	20.2876	16.9875	NA	15.2932	19.6079
Ctrl	Ctrl_098	17.0131	15.0248	16.2869	16.9998	14.8429	14.0419	21.2491	16.4803	16.401	13.5477	18.3909
Ctrl	Ctrl_099	17.9287	15.4438	17.1365	17.7926	15.5145	15.3849	20.0248	17.4293	15.4114	13.5631	20.568
Ctrl	Ctrl_100	18.1086	15.7319	18.9808	16.7967	18.5148	16.7233	21.6569	15.8054	NA	12.2404	18.0631
Ctrl	Ctrl_101	17.1128	14.183	15.3103	15.9025	13.5956	13.2534	20.0499	16.3752	15.3223	12.4761	17.5394
Ctrl	Ctrl_102	17.5821	16.5518	18.0316	18.683	15.8836	14.1574	20.6034	18.007	18.3381	13.3459	20.5552
Ctrl	Ctrl_103	18.4449	15.4876	19.1521	16.076	14.5188	13.6196	19.747	15.9733	15.9964	13.1271	17.4699
Ctrl	Ctrl_104	18.4689	16.8248	17.0791	18.8662	15.9252	15.3332	21.1456	17.0633	16.6663	13.7333	20.3934
Ctrl	Ctrl_105	17.0612	15.9595	16.7864	16.0799	15.4928	13.9518	20.4427	17.7307	17.4556	12.9508	17.211
Ctrl	Ctrl_106	16.5523	15.4775	16.9714	15.7803	15.0471	14.8363	20.0489	16.6629	17.4899	12.4365	18.6289
Ctrl	Ctrl_107	19.4851	17.2195	20.6729	18.5649	17.9543	17.4319	20.7856	17.7118	19.3276	13.8192	19.3194
Ctrl	Ctrl_108	17.7897	18.2031	17.3958	16.3343	15.0082	14.751	22.8012	17.4511	17.2108	12.9445	17.844
Ctrl	Ctrl_109	18.4952	14.68	15.9248	17.0435	14.6453	14.1542	19.9712	16.6252	16.2522	12.4942	17.4508
Ctrl	Ctrl_110	18.3853	16.0171	15.6085	16.8066	15.3654	15.7628	20.0871	16.6662	18.3834	13.462	18.4995
Ctrl	Ctrl_111	17.6944	15.7144	16.4358	18.2434	14.7417	13.9573	21.5601	16.6542	17.242	13.6865	18.2754
Ctrl	Ctrl_112	17.6911	15.3349	16.0216	17.434	15.319	14.0797	21.4878	17.4236	17.2294	13.71	18.1637
Ctrl	Ctrl_113	18.2925	15.3555	16.5897	17.0147	14.8433	14.2408	23.0228	17.3064	21.2284	13.1043	18.7328
Ctrl	Ctrl_114	17.6696	14.8401	16.0829	17.4824	14.86	14.5713	22.3977	17.0664	16.6781	13.1945	17.3388
Ctrl	Ctrl_115	17.3934	15.2414	17.5614	18.7571	15.4014	14.6939	20.3865	17.1378	16.8709	13.9148	19.4044
Ctrl	Ctrl_116	16.045	14.4651	17.3253	20.4349	15.2198	14.7092	20.9255	16.0865	17.6179	14.0831	17.795
Ctrl	Ctrl_117	17.7896	15.7995	19.1625	19.1601	15.7504	15.3456	20.405	15.9147	19.0466	13.9378	19.1273
Ctrl	Ctrl_118	17.1965	16.1758	18.0623	15.5157	15.2092	14.302	21.822	17.4949	NA	12.8992	18.0588
Ctrl	Ctrl_119	18.3818	15.844	18.3782	17.9817	16.5408	15.0835	20.867	17.8158	16.1952	13.6492	19.2837
Ctrl	Ctrl_121	17.3058	15.0248	16.5341	16.4582	15.2816	14.2256	20.7946	16.8652	16.4178	13.9203	19.3301
Ctrl	Ctrl_122	16.9615	15.8634	NA	17.1433	15.1912	14.3675	20.6714	16.3485	18.6482	13.4767	17.9244
Ctrl	Ctrl_123	18.5362	18.0888	17.7134	NA	19.9626	26.0047	23.5516	17.1005	18.5096	10.1362	18.3398

## Sheet: AML-ETO_normalised
Supplementary Table 5:
AML-ETO induction: normalised data
		Transcription factors of interest									housekeeping genes
Cell_type	Name	Erg	Fli1	Gata2	Gfi1b	Lyl1	Meis1	Runx1	Spi1	Tal1	Ubc	Polr2a
AE9a	AE9a_003	NA	-1.05194	0.717474	NA	2.73685	-0.994222	6.18402	3.30375	-0.416072	-1.60993	1.60993
AE9a	AE9a_007	1.31416	-1.567	2.77862	2.52925	2.44396	-0.304314	4.34954	3.98026	0.758384	-2.49832	2.49832
AE9a	AE9a_010	1.32117	-1.31805	1.94285	2.90239	0.606182	-0.744237	5.91562	4.59517	1.13295	-2.74644	2.74644
AE9a	AE9a_012	0.724341	-2.14705	0.270758	2.7597	-0.355081	-1.34456	4.80109	3.37707	1.82961	-2.51242	2.51242
AE9a	AE9a_013	0.811669	-1.50659	2.81777	3.38261	-0.429028	-0.793441	4.52707	2.8766	0.659108	-2.47788	2.47788
AE9a	AE9a_015	3.20487	-0.093866	1.25735	3.11511	1.8401	0.190512	7.24275	3.3712	1.33592	-2.01979	2.01979
AE9a	AE9a_016	NA	0.59514	3.02125	NA	NA	1.3312	7.74461	NA	3.78097	-0.8579	0.8579
AE9a	AE9a_017	1.40882	-0.701257	3.19991	2.86416	0.653431	-0.789521	5.0107	2.37969	1.77677	-2.4687	2.4687
AE9a	AE9a_020	0.880222	-2.37254	2.21617	4.78799	0.865525	-1.14277	5.87364	4.51505	0.578438	-2.40406	2.40406
AE9a	AE9a_022	2.98195	-1.00705	1.48275	NA	0.574322	-0.802222	5.20098	NA	0.833144	-2.49578	2.49578
AE9a	AE9a_024	-0.307009	-1.66161	1.4464	2.38902	-0.665167	-2.4953	4.82025	3.42927	2.13359	-2.95137	2.95137
AE9a	AE9a_026	0.615488	-0.0296662	3.4919	NA	1.64556	-0.196078	5.76804	2.60857	1.12397	-2.55084	2.55084
AE9a	AE9a_027	NA	2.06303	3.62328	NA	NA	3.53074	8.14835	NA	3.45726	-1.96323	1.96323
AE9a	AE9a_028	NA	-0.989193	2.60108	NA	NA	0.202001	6.50336	1.56771	8.25181	-1.62131	1.62131
AE9a	AE9a_029	0.0404746	-2.12825	0.524531	0.704236	-0.667894	-1.7005	3.80536	3.15153	-0.150054	-3.73914	3.73914
AE9a	AE9a_031	0.297071	-2.14098	1.6569	1.70217	0.33347	-1.21874	4.54368	2.00419	0.982484	-2.75812	2.75812
AE9a	AE9a_032	1.46804	-1.51389	-0.351369	3.20213	NA	-2.39904	NA	2.59089	-1.3074	-3.6086	3.6086
AE9a	AE9a_034	1.02961	-1.54775	2.59405	3.05713	0.843184	-0.538834	4.97817	10.1626	0.555598	-1.92816	1.92816
AE9a	AE9a_036	-1.20046	-2.66119	0.140669	0.429517	-1.2508	-2.57566	3.5464	0.779426	1.14611	-2.80721	2.80721
AE9a	AE9a_037	0.126598	-0.932144	2.01064	4.38083	1.22587	-0.326461	4.24917	1.722	2.54654	-3.00595	3.00595
AE9a	AE9a_042	3.27935	-0.999615	2.05586	2.95731	1.04265	-1.32789	6.58671	NA	1.12274	-2.55618	2.55618
AE9a	AE9a_047	1.36466	-0.182505	2.21432	3.3263	1.19135	0.0603436	4.56209	6.3784	1.04219	-2.20634	2.20634
AE9a	AE9a_048	4.06552	3.28375	2.47483	NA	NA	0.738646	NA	3.13297	2.77317	-2.4813	2.4813
AE9a	AE9a_049	1.29116	-1.30299	1.53118	3.29695	0.848457	0.417416	5.89079	3.25801	0.239536	-3.08462	3.08462
AE9a	AE9a_050	0.145056	-1.76117	1.25759	4.33355	0.902491	-1.89798	4.45164	0.271308	0.935487	-3.50489	3.50489
AE9a	AE9a_053	2.4668	-1.6822	2.97125	2.10979	-0.675718	-1.14629	3.41788	1.54872	-0.493945	-2.92099	2.92099
AE9a	AE9a_056	NA	-0.803588	0.940168	NA	NA	-1.43753	NA	2.06992	1.92606	-2.5983	2.5983
AE9a	AE9a_057	1.26585	-1.23078	2.64818	4.46159	0.620788	-0.28293	4.02157	2.55025	1.93276	-2.63868	2.63868
AE9a	AE9a_064	1.09333	0.432075	2.1538	1.93918	0.756175	1.5272	4.38089	4.32985	1.30911	-2.1412	2.1412
AE9a	AE9a_068	2.71269	2.41138	1.80701	NA	NA	1.20838	NA	NA	1.39526	-2.80069	2.80069
AE9a	AE9a_069	1.55866	1.61717	3.52671	NA	NA	-0.115157	3.84637	2.41114	7.29764	-3.90961	3.90961
AE9a	AE9a_072	1.15842	-0.877337	2.82251	3.14518	0.52419	0.0498881	3.84204	1.277	0.298906	-3.14196	3.14196
AE9a	AE9a_073	0.833851	-2.23894	0.654522	3.45914	0.189854	-0.307286	6.19102	2.68304	1.51311	-3.23531	3.23531
AE9a	AE9a_075	2.11407	-1.783	1.13372	NA	2.88291	-1.78539	3.60663	1.70137	-0.154737	-2.7978	2.7978
AE9a	AE9a_077	-0.232365	-2.81795	0.895265	2.29184	0.403534	-2.78066	3.1506	NA	-0.75814	-2.8769	2.8769
AE9a	AE9a_078	1.22043	-1.28159	1.92516	2.28226	2.11358	1.37483	3.59945	4.55669	3.28788	-2.98616	2.98616
AE9a	AE9a_083	-0.357251	-2.07104	2.49253	2.14003	1.27279	-1.04564	5.04431	3.49882	1.55444	-3.5836	3.5836
AE9a	AE9a_085	3.94587	-1.44673	3.63805	NA	0.92835	1.74577	6.42923	4.75855	3.21473	-2.78441	2.78441
AE9a	AE9a_089	0.671243	-1.31147	2.29725	4.9304	-0.816843	-1.89563	5.07084	0.292606	2.77783	-2.90052	2.90052
AE9a	AE9a_090	2.02579	0.0990396	1.99059	2.70553	1.75654	-0.435197	7.249	3.47003	1.3685	-2.39894	2.39894
AE9a	AE9a_091	1.00343	-1.0845	1.93566	NA	0.86101	0.925413	4.55374	NA	3.08706	-3.04339	3.04339
AE9a	AE9a_096	0.230214	-1.27159	0.418671	NA	1.82697	-1.3704	6.41967	2.22506	-1.06276	-3.96123	3.96123
AE9a	AE9a_097	NA	-1.836	1.72991	NA	0.376042	-0.346724	NA	3.6366	0.744962	-2.72153	2.72153
AE9a	AE9a_099	1.42177	-0.987939	1.93914	NA	NA	-1.04243	NA	2.01702	1.73474	-1.84967	1.84967
AE9a	AE9a_102	NA	-1.27435	2.4982	NA	1.5682	-0.245151	5.68167	NA	6.13036	-3.03936	3.03936
AE9a	AE9a_103	0.753243	-1.62701	2.08322	NA	1.27114	-0.35136	9.82279	2.78842	2.71579	-2.83142	2.83142
AE9a	AE9a_106	NA	-0.650454	1.0416	NA	3.48093	-0.62999	6.21444	3.99808	8.97987	-2.53754	2.53754
AE9a	AE9a_110	0.936099	-0.324537	2.3178	5.06957	1.16869	-0.376029	6.24724	3.00041	0.601185	-2.41416	2.41416
AE9a	AE9a_111	4.26249	3.95132	4.52738	NA	2.15259	2.0378	9.73336	3.23374	3.9702	-2.63059	2.63059
AE9a	AE9a_112	1.10782	-2.38426	0.477758	1.06308	0.360497	-1.15035	6.1288	2.76287	0.500972	-2.95042	2.95042
AE9a	AE9a_114	2.90808	-0.34329	2.24913	NA	NA	-0.435896	7.65253	5.44282	3.40487	-2.17338	2.17338
AE9a	AE9a_116	0.440403	-2.40984	1.52981	0.378816	0.0959878	-1.97288	4.70892	3.33549	0.518082	-2.7387	2.7387
AE9a	AE9a_117	2.84778	-0.527815	2.13323	3.33221	4.07993	-0.38293	7.12645	5.02045	1.32882	-2.74265	2.74265
AE9a	AE9a_118	NA	-0.394521	2.12256	NA	2.04458	-0.430406	6.66022	NA	1.51915	-1.89934	1.89934
AE9a	AE9a_119	1.09378	-0.502272	2.1497	6.33581	1.87693	0.00820139	6.37468	NA	1.5562	-3.21506	3.21506
AE9a	AE9a_120	2.40111	0.968576	1.74826	NA	NA	0.188057	NA	9.02726	4.25706	-2.79224	2.79224
Ctrl	Ctrl_001	2.67492	-0.160845	2.19319	2.96536	-0.49425	0.153877	5.80667	1.05969	1.80389	-3.07241	3.07241
Ctrl	Ctrl_002	NA	-0.939637	0.737064	1.11916	-1.19301	-2.39652	4.37049	0.576024	1.48043	-3.06224	3.06224
Ctrl	Ctrl_003	3.14375	-0.337898	1.44233	1.81724	-0.380036	-0.921428	7.31649	2.06178	2.87353	-2.43978	2.43978
Ctrl	Ctrl_004	NA	0.298322	1.38575	-0.49478	-0.768358	-0.553704	5.48186	1.77815	1.55073	-2.48312	2.48312
Ctrl	Ctrl_005	1.92368	-0.16309	1.42645	2.36653	-0.0057293	0.147361	5.11785	2.11401	0.907374	-2.67848	2.67848
Ctrl	Ctrl_006	2.0414	0.418415	1.77933	1.7469	-0.659158	-0.882328	6.20771	2.76093	1.06638	-1.71284	1.71284
Ctrl	Ctrl_007	2.25025	-0.753475	4.06553	NA	-0.620238	0.97557	4.24688	0.160499	1.07999	-2.48609	2.48609
Ctrl	Ctrl_008	2.02547	0.298084	0.844691	1.11224	-0.751894	-1.80746	5.31156	0.745048	0.663899	-2.89552	2.89552
Ctrl	Ctrl_009	3.51672	0.340927	4.73074	4.5396	0.317427	0.370566	8.03935	0.81275	2.08326	-1.72919	1.72919
Ctrl	Ctrl_010	1.20641	0.738267	2.02295	0.552426	-0.355058	-1.18542	4.24035	1.42896	1.08691	-1.54589	1.54589
Ctrl	Ctrl_011	2.93313	-0.507326	3.95912	0.468518	0.205863	1.36064	4.4594	0.834609	2.66697	-2.35812	2.35812
Ctrl	Ctrl_012	3.89735	0.585131	3.96373	1.2748	0.726235	-1.131	5.56969	1.54858	1.34196	-2.16878	2.16878
Ctrl	Ctrl_013	4.07924	-0.78087	5.01399	1.30837	-0.11562	-0.697746	6.08724	3.01797	2.44154	-2.74132	2.74132
Ctrl	Ctrl_014	5.91775	-0.0113582	0.060329	1.67625	-1.2393	-1.07334	5.26441	1.91167	2.84019	-1.76111	1.76111
Ctrl	Ctrl_015	NA	0.530058	NA	4.17598	1.07423	-0.229142	6.14752	0.00196245	NA	-3.44248	3.44248
Ctrl	Ctrl_016	1.67189	0.0162103	1.66538	1.11121	-0.0580194	-0.0693884	5.39141	1.42787	0.684196	-2.53631	2.53631
Ctrl	Ctrl_017	1.26485	0.144604	3.58459	1.54466	1.55409	-0.698697	7.46053	1.07594	3.7105	-2.0799	2.0799
Ctrl	Ctrl_018	2.16115	0.66645	2.13601	1.7375	-0.286687	-1.13228	5.07401	1.4835	1.97788	-2.141	2.141
Ctrl	Ctrl_019	1.55503	-0.278671	0.82798	2.50404	0.152287	-0.0105936	5.02959	1.03865	1.69463	-2.49629	2.49629
Ctrl	Ctrl_020	NA	-0.579805	2.53086	0.243635	-1.09339	-1.96534	3.18917	-0.429855	-0.323302	-1.92796	1.92796
Ctrl	Ctrl_021	NA	0.333013	2.15949	0.397653	-0.979874	-1.04497	4.18669	1.30656	0.618109	-2.76241	2.76241
Ctrl	Ctrl_022	2.35245	-0.498988	-0.104164	0.804197	-0.616014	-1.30375	5.28723	0.929858	0.0625805	-2.90714	2.90714
Ctrl	Ctrl_023	1.17745	0.169014	3.38198	0.957291	0.434521	-0.952677	4.78621	1.81443	1.37253	-2.43893	2.43893
Ctrl	Ctrl_024	2.99588	-0.99039	0.955469	NA	-1.23119	-1.32446	4.1719	0.424174	0.552672	-3.05224	3.05224
Ctrl	Ctrl_025	1.5763	1.93502	2.50922	NA	-0.275207	1.04068	NA	0.0695595	0.672453	-1.6709	1.6709
Ctrl	Ctrl_026	1.49211	0.625684	1.77228	1.07475	-0.751434	-1.13155	5.57322	1.41056	0.233092	-2.35803	2.35803
Ctrl	Ctrl_027	2.07429	-0.106101	1.47279	-0.0565376	-1.38425	-1.3912	5.48614	1.2971	2.79561	-2.19039	2.19039
Ctrl	Ctrl_028	1.08527	-0.693215	2.04241	2.38173	0.0114581	-0.133676	4.7024	-0.00687683	2.16901	-3.31807	3.31807
Ctrl	Ctrl_029	1.21087	-0.136477	1.7437	1.14572	-0.686776	-1.7648	4.57393	1.39416	2.62994	-2.65802	2.65802
Ctrl	Ctrl_030	1.53262	0.863862	0.733779	3.8305	-0.208359	-1.05338	6.22863	0.735788	1.19448	-1.48221	1.48221
Ctrl	Ctrl_031	3.41315	0.00392287	2.19035	0.931616	-0.219063	-1.43203	6.40151	1.16762	1.7473	-2.53047	2.53047
Ctrl	Ctrl_032	1.6699	-0.266981	1.16133	1.16222	0.096943	-0.418513	4.63207	0.944324	2.97087	-2.08897	2.08897
Ctrl	Ctrl_033	0.31687	0.00781396	3.47332	2.60529	-0.102051	-1.64709	4.36934	2.47381	1.34358	-1.86006	1.86006
Ctrl	Ctrl_034	2.19839	-0.835221	1.72971	0.27609	-0.358168	-1.70704	4.62203	1.05793	2.64594	-1.38129	1.38129
Ctrl	Ctrl_035	2.23841	-0.772589	1.30543	-0.639057	-1.38462	-1.13297	4.66617	0.431336	1.68011	-2.41447	2.41447
Ctrl	Ctrl_036	5.61928	-0.885194	1.60876	4.18881	-0.570547	-1.40508	4.85174	1.10005	0.385031	-2.8131	2.8131
Ctrl	Ctrl_037	2.36224	-1.15377	4.55647	-0.177691	-0.960942	-1.49277	5.62484	1.33397	-0.397698	-3.7262	3.7262
Ctrl	Ctrl_038	1.33082	-0.466501	0.131345	1.00786	-0.66155	-2.09462	4.2238	1.17913	1.48548	-2.51887	2.51887
Ctrl	Ctrl_039	1.96178	-0.142146	2.93256	0.365285	-0.536439	-1.73726	6.40522	0.69323	0.105346	-2.2737	2.2737
Ctrl	Ctrl_040	2.89591	2.10549	3.52552	4.07482	0.635239	-1.48629	5.26453	0.604791	1.59081	-3.10137	3.10137
Ctrl	Ctrl_041	2.50319	-0.342018	0.379433	0.136353	-0.485812	-0.416703	6.88286	1.46195	1.67834	-1.9865	1.9865
Ctrl	Ctrl_042	1.64524	0.404024	0.731481	4.30006	-1.76976	-0.110948	3.37316	-0.417198	2.38521	-2.22569	2.22569
Ctrl	Ctrl_043	NA	0.728039	2.28429	3.19067	-0.501757	-0.93626	4.79992	2.62916	1.52819	-2.46382	2.46382
Ctrl	Ctrl_044	2.44865	-0.358381	1.9772	0.0235412	-1.42976	-2.08448	5.92386	0.566759	-0.381968	-1.58327	1.58327
Ctrl	Ctrl_045	1.22835	-0.190696	0.410293	1.13287	-1.15049	-2.13821	4.13761	1.10294	1.71493	-2.77893	2.77893
Ctrl	Ctrl_046	0.963057	0.440544	1.94946	3.36223	-0.304296	-0.646225	8.13174	2.52383	0.701148	-2.3589	2.3589
Ctrl	Ctrl_047	-0.385522	-2.14181	-0.396337	2.7076	-1.9774	-3.26678	3.39845	-0.401913	-0.656409	-4.13156	4.13156
Ctrl	Ctrl_048	NA	-1.41421	1.02432	0.773886	-1.63736	-2.49382	3.67842	2.24359	0.437145	-2.67072	2.67072
Ctrl	Ctrl_049	NA	-0.044685	NA	NA	0.241615	0.781568	2.37633	-1.46592	NA	-4.96672	4.96672
Ctrl	Ctrl_050	3.58455	-0.170826	1.65678	0.977268	0.462128	-0.845548	4.05072	0.319029	3.79448	-2.20918	2.20918
Ctrl	Ctrl_051	1.33545	0.171233	NA	2.05841	0.247132	-0.412204	7.13756	1.48497	1.99097	-2.01391	2.01391
Ctrl	Ctrl_052	0.952646	0.371032	0.846639	0.610857	-0.479371	-0.845226	7.20803	0.468596	0.273324	-2.66711	2.66711
Ctrl	Ctrl_053	3.36103	-0.0441432	0.876531	0.840955	0.205283	-1.46435	6.64997	1.80047	1.07613	-2.1298	2.1298
Ctrl	Ctrl_054	NA	-1.0019	0.262223	0.353935	-1.34427	-0.698141	6.04304	-0.614207	-0.0548184	-2.26189	2.26189
Ctrl	Ctrl_055	NA	-0.630155	3.43387	1.47356	0.491761	-0.686759	7.00334	1.44683	2.71745	-2.6036	2.6036
Ctrl	Ctrl_056	2.60245	-0.600571	0.546204	1.2802	-0.0998985	-0.163063	4.6576	1.35818	0.851428	-2.42999	2.42999
Ctrl	Ctrl_057	NA	-1.5748	2.99565	1.18826	-0.874442	-2.05485	5.8499	-0.1557	0.758111	-3.14511	3.14511
Ctrl	Ctrl_058	-0.0131468	-0.657791	1.19905	3.08625	-0.991446	-1.67314	3.69429	0.886594	0.987231	-2.90117	2.90117
Ctrl	Ctrl_059	2.4638	-0.707114	2.00119	1.61025	-1.19566	-1.83709	6.98021	0.336142	2.20445	-1.80461	1.80461
Ctrl	Ctrl_060	2.04405	1.05475	1.6858	2.41952	-0.495753	-0.0196849	5.32685	0.604474	0.964348	-1.71214	1.71214
Ctrl	Ctrl_061	2.15226	0.912214	1.41795	0.815956	-0.166289	-0.54654	5.64326	0.733616	0.281098	-2.29689	2.29689
Ctrl	Ctrl_062	0.676445	-0.759485	1.83826	1.62102	-0.386576	-1.04788	4.68117	1.17337	0.195048	-2.37641	2.37641
Ctrl	Ctrl_063	0.963997	-1.24981	1.75476	0.630795	-0.917339	-1.80896	3.61872	0.926288	0.0593706	-2.76943	2.76943
Ctrl	Ctrl_064	1.53885	-0.283856	0.93647	0.800931	-1.12976	-0.392749	4.12924	0.757054	1.78702	-2.22209	2.22209
Ctrl	Ctrl_065	4.28416	-0.255641	3.07603	0.229361	-0.589248	-0.900858	6.12465	2.40195	1.28917	-2.83519	2.83519
Ctrl	Ctrl_066	3.91806	1.10444	1.76982	0.734107	-0.729587	-1.65104	6.42037	1.15143	1.65394	-2.5514	2.5514
Ctrl	Ctrl_067	0.844679	-0.107319	2.70545	1.05184	-0.405454	0.281671	5.71286	-0.302665	2.76298	-2.91829	2.91829
Ctrl	Ctrl_068	0.0713097	-1.78034	1.28862	-0.342403	-1.80407	-2.78431	3.96243	-0.0257824	-0.48389	-2.1546	2.1546
Ctrl	Ctrl_069	2.06685	-0.0631065	3.03239	1.22457	-0.604452	-1.23427	6.6943	1.31357	1.7526	-2.78618	2.78618
Ctrl	Ctrl_070	-0.171361	-0.252309	1.14631	0.605136	-2.34912	-2.78025	NA	0.598521	-1.3848	-2.12224	2.12224
Ctrl	Ctrl_071	0.924814	-0.438612	-0.236282	0.707413	-1.53304	-2.3533	4.65495	0.179265	1.216	-2.6176	2.6176
Ctrl	Ctrl_072	2.20092	0.980646	2.98995	NA	0.922979	0.545365	4.76206	0.502981	1.19955	-3.34572	3.34572
Ctrl	Ctrl_073	0.533427	-0.895132	2.66561	0.380962	-0.823249	-1.53502	3.25042	1.06425	0.733174	-2.62227	2.62227
Ctrl	Ctrl_074	2.81892	-0.417879	0.996237	2.54659	-1.36983	-1.26098	6.62156	1.12617	0.792473	-3.24989	3.24989
Ctrl	Ctrl_075	2.32976	-1.30388	0.684046	0.914382	-1.36872	-2.19189	3.77393	0.539779	1.28794	-3.02507	3.02507
Ctrl	Ctrl_076	-0.23688	-1.40863	2.68841	-0.363191	-0.601019	-2.07783	3.27988	0.494621	0.231872	-2.0515	2.0515
Ctrl	Ctrl_077	2.40236	-0.191286	0.969627	0.970342	-0.702103	-1.16779	5.01149	-0.0155574	1.36268	-1.34015	1.34015
Ctrl	Ctrl_078	2.08244	-0.54642	0.368996	0.187952	-1.84846	-2.03641	4.3432	-0.48173	0.747003	-2.87162	2.87162
Ctrl	Ctrl_079	2.85113	-0.258136	0.553092	0.774303	-0.201352	-1.34985	6.63175	1.78157	0.441891	-2.1289	2.1289
Ctrl	Ctrl_080	-0.355202	-0.984883	0.348923	0.311026	-2.27927	-1.81817	4.09693	-0.58736	0.555335	-3.21811	3.21811
Ctrl	Ctrl_081	1.88832	-1.27385	0.51186	0.40469	-0.845508	-0.332639	3.5538	-0.0223312	3.36554	-2.20999	2.20999
Ctrl	Ctrl_082	3.8828	0.56344	0.770633	0.329684	-0.587924	-0.614445	5.706	1.95918	1.8709	-2.28686	2.28686
Ctrl	Ctrl_083	1.23851	-1.9985	-1.10205	-0.155947	-2.47309	-2.51307	NA	-1.28454	-0.559678	-1.82781	1.82781
Ctrl	Ctrl_084	3.30032	0.206322	1.92687	2.2308	-0.216561	-0.494624	5.22922	0.771933	2.49089	-2.94406	2.94406
Ctrl	Ctrl_085	2.44247	0.885038	2.11606	-0.166563	0.556105	0.0838491	6.14284	2.35446	1.57991	-2.10212	2.10212
Ctrl	Ctrl_086	3.46152	0.992107	1.32621	4.4627	-0.394046	0.178434	6.21594	1.42085	1.70165	-2.93784	2.93784
Ctrl	Ctrl_087	2.75295	1.64966	2.43354	2.81139	0.273665	-0.613052	5.72235	1.06965	3.98661	-3.03731	3.03731
Ctrl	Ctrl_088	1.48861	0.406118	2.04979	2.10527	0.119649	-1.20935	4.98475	1.23026	1.52725	-2.77335	2.77335
Ctrl	Ctrl_089	3.20489	0.017729	2.50101	0.290729	-0.584112	-1.85448	5.54936	1.49107	2.89669	-2.85432	2.85432
Ctrl	Ctrl_090	2.67449	-0.421646	0.595368	0.499991	-0.798887	0.14401	6.10139	0.986348	0.840169	-2.14538	2.14538
Ctrl	Ctrl_091	1.628	-0.659073	2.80232	1.71701	-1.30056	-1.58037	3.92269	0.899994	0.0925772	-2.10802	2.10802
Ctrl	Ctrl_092	3.46863	0.0626782	1.04821	NA	-0.677435	-0.229038	4.96296	0.841101	1.14709	-1.87855	1.87855
Ctrl	Ctrl_093	-0.195713	-0.104654	1.12043	1.73653	-0.99534	-1.98484	3.46233	1.35865	-0.359609	-2.90642	2.90642
Ctrl	Ctrl_094	1.50804	-0.417922	2.42008	1.08779	-0.695501	-1.1989	4.52762	1.43872	0.657445	-2.51742	2.51742
Ctrl	Ctrl_095	3.09542	-0.427226	0.549993	2.76151	-0.265194	-1.28059	6.69436	0.39483	1.38715	-2.85987	2.85987
Ctrl	Ctrl_096	2.22619	-1.11873	0.387228	1.32602	-1.27252	-1.67823	6.24099	0.710076	-0.217743	-2.42596	2.42596
Ctrl	Ctrl_097	-1.21834	-1.02264	-0.108116	-0.101682	-0.936662	-0.570219	2.83701	-0.463058	NA	-2.15737	2.15737
Ctrl	Ctrl_098	1.0438	-0.944491	0.317602	1.03047	-1.12638	-1.92741	5.27977	0.51101	0.431724	-2.42158	2.42158
Ctrl	Ctrl_099	0.863163	-1.62179	0.0709483	0.727046	-1.55102	-1.68071	2.95927	0.363775	-1.6542	-3.50242	3.50242
Ctrl	Ctrl_100	2.95683	0.580124	3.82907	1.64493	3.36307	1.57156	6.5052	0.65368	NA	-2.91137	2.91137
Ctrl	Ctrl_101	2.10511	-0.824776	0.302585	0.894813	-1.41211	-1.75438	5.04221	1.36745	0.314529	-2.53166	2.53166
Ctrl	Ctrl_102	0.631507	-0.398766	1.08108	1.73247	-1.06698	-2.79317	3.65285	1.05643	1.3875	-3.60467	3.60467
Ctrl	Ctrl_103	3.14638	0.189121	3.85366	0.777486	-0.779684	-1.67893	4.44848	0.674809	0.697931	-2.17142	2.17142
Ctrl	Ctrl_104	1.40557	-0.238558	0.0157569	1.80289	-1.13819	-1.73015	4.08229	-7.8122e-05	-0.397016	-3.33009	3.33009
Ctrl	Ctrl_105	1.98032	0.878627	1.7055	0.999047	0.411906	-1.1291	5.36182	2.64981	2.37477	-2.1301	2.1301
Ctrl	Ctrl_106	1.01958	-0.0551573	1.43875	0.247566	-0.485631	-0.696389	4.51623	1.13022	1.95722	-3.09621	3.09621
Ctrl	Ctrl_107	2.91585	0.650209	4.10366	1.99558	1.38501	0.862601	4.2163	1.14255	2.75833	-2.75011	2.75011
Ctrl	Ctrl_108	2.39547	2.8089	2.00161	0.940086	-0.386082	-0.64325	7.40696	2.05686	1.81652	-2.44975	2.44975
Ctrl	Ctrl_109	3.52271	-0.292503	0.952319	2.07104	-0.32722	-0.818279	4.99874	1.6527	1.27966	-2.47828	2.47828
Ctrl	Ctrl_110	2.40458	0.0363668	-0.372294	0.82588	-0.615352	-0.217925	4.1063	0.685428	2.40263	-2.51875	2.51875
Ctrl	Ctrl_111	1.71347	-0.266549	0.454876	2.26245	-1.23921	-2.0236	5.57918	0.673199	1.26102	-2.29443	2.29443
Ctrl	Ctrl_112	1.75425	-0.601982	0.0847307	1.49712	-0.617793	-1.85713	5.55099	1.48677	1.29254	-2.22682	2.22682
Ctrl	Ctrl_113	2.37398	-0.563107	0.671165	1.09614	-1.0753	-1.67777	7.10424	1.38787	5.30982	-2.81427	2.81427
Ctrl	Ctrl_114	2.40288	-0.426635	0.816199	2.21568	-0.406671	-0.695434	7.13102	1.79973	1.41137	-2.07214	2.07214
Ctrl	Ctrl_115	0.733855	-1.41813	0.901865	2.09753	-1.2582	-1.96572	3.72691	0.478227	0.211365	-2.74482	2.74482
Ctrl	Ctrl_116	0.105936	-1.47397	1.38625	4.4959	-0.719203	-1.22981	4.98645	0.147452	1.67883	-1.85595	1.85595
Ctrl	Ctrl_117	1.25709	-0.733045	2.63002	2.62753	-0.78208	-1.18693	3.87246	-0.617851	2.51404	-2.59473	2.59473
Ctrl	Ctrl_118	1.71752	0.696838	2.58331	0.036748	-0.269726	-1.17698	6.343	2.01597	NA	-2.57981	2.57981
Ctrl	Ctrl_119	1.91534	-0.62251	1.91176	1.51524	0.0743371	-1.38294	4.40048	1.34936	-0.271242	-2.81725	2.81725
Ctrl	Ctrl_121	0.680543	-1.6004	-0.0910839	-0.167005	-1.34362	-2.39964	4.16938	0.23998	-0.207384	-2.70491	2.70491
Ctrl	Ctrl_122	1.261	0.162878	NA	1.44274	-0.509349	-1.33307	4.97089	0.647941	2.94768	-2.22382	2.22382
Ctrl	Ctrl_123	4.2982	3.85074	3.47537	NA	5.72456	11.7666	9.31358	2.86245	4.27156	-4.10179	4.10179
