# Supplementary material for: An experimentally validated network of nine haematopoietic transcription factors reveals mechanisms of cell state stability
Source: eLife. 2016 Feb 22;5:e11469. doi: 10.7554/eLife.11469 (PMC4798972; doi:10.7554/eLife.11469)
Supplement: Figure 6—source data 1. — The results for a total of 162 simulations are shown. The data can be accessed using the embedded hyperlinks. The y-axes show the number of cells and the x-axes the relative expression level. Blue curves represent wild-type data and red curves represent perturbation data. DOI: http://dx.doi.org/10.7554/eLife.11469.051 [file elife-11469-fig6-data1.zip]

Archive with 1 entries (1 files):
- Figure6_sourcedata_1.pdf
